# Supplementary material for: Ethyl 3-amino-4-[(2-hy­droxy­ethyl)­amino]benzoate
Source: Acta Crystallogr Sect E Struct Rep Online. 2010 Jul 31;66(Pt 8):o2141. doi: 10.1107/S1600536810029077 (PMC3007246; doi:10.1107/S1600536810029077)
Supplement: Supplementary file 2 [file e-66-o2141-Isup2.hkl]

# 
# h,k,l, Fc-squared, Fo-squared, sigma(Fo-squared) and status flag 
# 
data_I
_shelx_title ' na74m in C2/c (RT)' 
_shelx_refln_list_code          4 
_shelx_F_calc_maximum      525.17 
_exptl_crystal_F_000       960.00 
_reflns_d_resolution_high  0.6972 
 
loop_ 
 _symmetry_equiv_pos_as_xyz 
 'x, y, z' 
 '-x, y, -z+1/2' 
 'x+1/2, y+1/2, z' 
 '-x+1/2, y+1/2, -z+1/2' 
 '-x, -y, -z' 
 'x, -y, z-1/2' 
 '-x+1/2, -y+1/2, -z' 
 'x+1/2, -y+1/2, z-1/2' 
 
_cell_length_a    23.2300 
_cell_length_b    14.5914 
_cell_length_c     7.5815 
_cell_angle_alpha  90.000 
_cell_angle_beta  108.931 
_cell_angle_gamma  90.000 
 
_shelx_F_squared_multiplier     1.000 
 
loop_ 
 _refln_index_h 
 _refln_index_k 
 _refln_index_l 
 _refln_F_squared_calc 
 _refln_F_squared_meas 
 _refln_F_squared_sigma 
 _refln_observed_status 
   2   0   0        1.18        3.02      0.70 o 
   4   0   0     2513.91     2339.34     67.91 o 
   6   0   0     1375.81     1634.55     28.45 o 
   8   0   0     6064.59     5593.09     82.01 o 
  10   0   0     3021.42     3376.80     44.86 o 
  12   0   0      978.57      904.31     13.43 o 
  14   0   0       64.10       53.68      2.23 o 
  16   0   0      772.54      824.64     11.91 o 
  18   0   0      177.90      182.24      4.33 o 
  20   0   0       14.59       16.79      2.39 o 
  22   0   0        1.23        0.54      1.71 o 
  24   0   0       94.13      102.45      5.73 o 
  26   0   0        3.47       -1.23      2.11 o 
  28   0   0       46.37       49.65      9.64 o 
  30   0   0       79.29       77.19      7.83 o 
   1   1   0     2516.47     2390.25     44.43 o 
   3   1   0    26001.51    24200.82    313.92 o 
   5   1   0    27891.59    26441.50    287.07 o 
   7   1   0      417.48      388.74      4.79 o 
   9   1   0      303.85      352.95      4.37 o 
  11   1   0      413.65      462.68      5.64 o 
  13   1   0      187.20      150.35      2.51 o 
  15   1   0     1258.65     1161.77     11.17 o 
  17   1   0       31.18       30.95      1.41 o 
  19   1   0      161.25      163.25      2.83 o 
  21   1   0      456.36      473.13      6.93 o 
  23   1   0        0.29        2.26      1.19 o 
  25   1   0       22.05       19.55      2.47 o 
  27   1   0        0.14        1.10      1.89 o 
  29   1   0        0.01       -2.09      2.24 o 
  31   1   0        0.28        0.19      2.48 o 
   0   2   0     1393.26     1089.58     12.14 o 
   2   2   0    14871.49    14817.53    201.96 o 
   4   2   0        6.00        2.42      0.98 o 
   6   2   0     5508.66     5587.52     50.31 o 
   8   2   0      101.80       81.57      1.52 o 
  10   2   0     2158.45     2236.48     21.70 o 
  12   2   0     4181.84     4383.12     41.72 o 
  14   2   0        6.80        0.31      0.53 o 
  16   2   0       62.09       57.92      1.71 o 
  18   2   0      973.37     1006.74      9.86 o 
  20   2   0      189.00      185.03      4.00 o 
  22   2   0       46.41       39.43      2.25 o 
  24   2   0        1.54        2.13      1.37 o 
  26   2   0        0.76        2.68      2.52 o 
  28   2   0       89.81       97.83      5.29 o 
  30   2   0        4.27        6.45      3.17 o 
   1   3   0     1566.69     1469.09     11.64 o 
   3   3   0     1110.92      945.77      7.74 o 
   5   3   0      549.03      529.61      5.24 o 
   7   3   0     2215.99     2284.94     18.18 o 
   9   3   0      964.82     1008.90      9.91 o 
  11   3   0       14.44       27.26      1.74 o 
  13   3   0     1560.18     1673.59     16.14 o 
  15   3   0        0.00        0.94      0.58 o 
  17   3   0      428.81      410.42      6.70 o 
  19   3   0      321.94      345.13      5.60 o 
  21   3   0       99.64       87.87      3.23 o 
  23   3   0        5.24        6.12      1.59 o 
  25   3   0       16.97       16.53      2.32 o 
  27   3   0       30.84       38.18      3.88 o 
  29   3   0        0.01        1.18      2.27 o 
  31   3   0        2.25        1.40      5.95 o 
   0   4   0     5629.59     5249.98     49.58 o 
   2   4   0       60.36       57.57      1.22 o 
   4   4   0      104.62       92.55      1.89 o 
   6   4   0     1346.74     1209.80     10.05 o 
   8   4   0     9563.01    10451.22     83.74 o 
  10   4   0        0.40        1.32      0.52 o 
  12   4   0      113.98      107.34      1.86 o 
  14   4   0      496.44      487.72      4.91 o 
  16   4   0      360.70      364.03      4.75 o 
  18   4   0     1017.35      943.32     10.39 o 
  20   4   0       51.41       39.91      1.97 o 
  22   4   0      115.45      112.76      3.43 o 
  24   4   0        7.50        6.27      1.60 o 
  26   4   0        3.79        3.62      1.90 o 
  28   4   0        0.03       -2.13      2.13 o 
  30   4   0       15.56       17.90      5.72 o 
   1   5   0      433.88      487.26      3.69 o 
   3   5   0     6039.98     6163.65     41.82 o 
   5   5   0      238.36      243.22      2.37 o 
   7   5   0     1582.69     1596.12     12.41 o 
   9   5   0     3300.59     3531.53     28.17 o 
  11   5   0     1187.31     1186.31     10.32 o 
  13   5   0       41.66       45.30      1.53 o 
  15   5   0       21.59       23.95      1.27 o 
  17   5   0       95.45       87.93      2.34 o 
  19   5   0      115.82      118.13      2.77 o 
  21   5   0       22.27       17.51      1.58 o 
  23   5   0       71.05       71.01      3.27 o 
  25   5   0        2.25        2.02      1.73 o 
  27   5   0        0.47       -1.49      1.92 o 
  29   5   0       17.48       25.89      4.74 o 
   0   6   0     3222.48     3274.67     29.17 o 
   2   6   0     5399.98     5806.97     36.84 o 
   4   6   0      104.50      121.09      2.13 o 
   6   6   0    11120.16    11822.89     83.71 o 
   8   6   0      540.90      507.45      4.68 o 
  10   6   0       85.66       86.17      1.59 o 
  12   6   0      403.06      393.72      4.48 o 
  14   6   0      416.52      375.45      5.01 o 
  16   6   0       32.35       27.54      1.47 o 
  18   6   0       39.39       40.65      1.90 o 
  20   6   0       12.37       14.57      1.51 o 
  22   6   0       96.97       93.50      3.19 o 
  24   6   0       17.21       18.57      2.51 o 
  26   6   0        0.25        0.24      2.76 o 
  28   6   0        1.37        2.91      2.30 o 
  30   6   0       16.09       18.50      4.46 o 
   1   7   0     1294.92     1428.34      9.95 o 
   3   7   0      573.14      586.86      4.78 o 
   5   7   0     1944.89     2014.94     14.72 o 
   7   7   0       14.89       15.97      0.90 o 
   9   7   0      648.17      630.08      5.73 o 
  11   7   0      140.17      123.22      2.07 o 
  13   7   0      136.38      130.40      2.46 o 
  15   7   0       60.35       51.61      1.86 o 
  17   7   0      114.59      102.94      2.40 o 
  19   7   0       44.02       50.07      2.32 o 
  21   7   0        0.00        0.25      1.34 o 
  23   7   0       14.97       16.95      2.43 o 
  25   7   0        6.24        1.28      1.92 o 
  27   7   0       40.99       53.19      4.41 o 
  29   7   0        0.49       -1.34      2.39 o 
   0   8   0      441.27      372.24      5.03 o 
   2   8   0       19.37       21.40      0.82 o 
   4   8   0     3453.44     3835.52     28.85 o 
   6   8   0       53.23       53.11      1.28 o 
   8   8   0      203.63      187.08      2.39 o 
  10   8   0       77.88       66.34      1.65 o 
  12   8   0       35.55       26.03      1.36 o 
  14   8   0      764.92      773.00      8.21 o 
  16   8   0       85.91       79.90      3.27 o 
  18   8   0        6.61        7.42      1.43 o 
  20   8   0       35.81       40.33      2.96 o 
  22   8   0       13.01       13.81      2.28 o 
  24   8   0        7.93        8.89      2.41 o 
  26   8   0       29.23       32.12      3.70 o 
  28   8   0        3.95        6.42      2.69 o 
   1   9   0       32.88       39.94      1.14 o 
   3   9   0       92.41       90.84      1.62 o 
   5   9   0      218.07      248.96      2.92 o 
   7   9   0       65.69       62.91      1.49 o 
   9   9   0       15.71       16.20      0.96 o 
  11   9   0      429.84      409.00      5.03 o 
  13   9   0     1025.48      989.99     11.02 o 
  15   9   0      463.74      425.11      6.07 o 
  17   9   0      284.52      239.91      4.96 o 
  19   9   0       19.00       15.47      2.29 o 
  21   9   0       53.93       68.57      4.06 o 
  23   9   0        3.86        3.81      2.08 o 
  25   9   0       31.47       34.04      3.38 o 
  27   9   0        0.58       -0.91      2.39 o 
   0  10   0      680.66      642.34      8.59 o 
   2  10   0      285.72      278.94      3.22 o 
   4  10   0       91.26      100.57      1.82 o 
   6  10   0      122.82       99.73      1.87 o 
   8  10   0      388.47      380.44      4.55 o 
  10  10   0       15.85       11.63      1.10 o 
  12  10   0       17.11       16.17      1.34 o 
  14  10   0      102.99      131.39      3.59 o 
  16  10   0       36.20       34.79      2.30 o 
  18  10   0        0.52        3.39      1.76 o 
  20  10   0       24.77       24.82      2.72 o 
  22  10   0       48.86       56.82      3.95 o 
  24  10   0       69.34       86.66      4.98 o 
  26  10   0        0.05        1.25      2.27 o 
   1  11   0       75.44       79.36      1.89 o 
   3  11   0        0.05        1.22      0.74 o 
   5  11   0      299.85      285.13      4.04 o 
   7  11   0     1203.39     1177.04     11.60 o 
   9  11   0       49.00       40.70      1.95 o 
  11  11   0        4.73        3.91      1.58 o 
  13  11   0        3.44        1.76      1.47 o 
  15  11   0       46.61       35.35      2.42 o 
  17  11   0       87.34       81.21      3.92 o 
  19  11   0       20.13       17.31      2.52 o 
  21  11   0        1.28        1.81      2.01 o 
  23  11   0       18.75       13.42      3.02 o 
  25  11   0        6.15        6.40      2.50 o 
   0  12   0       73.77       56.39      2.67 o 
   2  12   0        0.01        1.83      1.01 o 
   4  12   0     2053.70     1977.77     19.54 o 
   6  12   0       34.67       27.04      1.89 o 
   8  12   0        0.11       -1.01      1.01 o 
  10  12   0        1.82        0.59      1.05 o 
  12  12   0        0.29        1.43      1.72 o 
  14  12   0       85.61       74.76      3.51 o 
  16  12   0        1.22        0.32      1.82 o 
  18  12   0        3.03        3.56      1.80 o 
  20  12   0       34.93       33.58      4.12 o 
  22  12   0        0.05        3.06      2.16 o 
  24  12   0       15.20        8.02      2.65 o 
   1  13   0      133.67      136.78      2.84 o 
   3  13   0        0.85        0.22      1.23 o 
   5  13   0       67.90       49.09      2.33 o 
   7  13   0        3.22        4.87      1.54 o 
   9  13   0        0.28        0.37      1.24 o 
  11  13   0       75.79       86.20      4.54 o 
  13  13   0        5.30        4.89      1.77 o 
  15  13   0        1.30       -0.94      1.60 o 
  17  13   0        1.02        2.50      1.92 o 
  19  13   0       11.75        6.34      2.96 o 
  21  13   0        0.06        1.03      2.41 o 
  23  13   0        5.96        9.19      3.06 o 
   0  14   0      622.63      583.91     12.08 o 
   2  14   0      299.86      296.55      5.36 o 
   4  14   0        0.54       -0.56      1.08 o 
   6  14   0       62.23       47.19      2.57 o 
   8  14   0      234.24      212.83      4.70 o 
  10  14   0       20.45       20.94      2.17 o 
  12  14   0       12.27       11.85      2.04 o 
  14  14   0       25.63       28.55      3.12 o 
  16  14   0        4.79        5.30      2.15 o 
  18  14   0       10.07       12.04      2.50 o 
  20  14   0       25.38       29.75      3.74 o 
  22  14   0       33.72       40.61      4.49 o 
   1  15   0        8.32        6.83      2.99 o 
   3  15   0       25.71       20.55      1.97 o 
   5  15   0        0.04       -1.03      1.21 o 
   7  15   0        0.17        0.01      1.24 o 
   9  15   0        1.93        0.25      1.47 o 
  11  15   0       14.31       17.06      2.30 o 
  13  15   0       50.51       50.71      3.66 o 
  15  15   0       97.46      132.90      5.62 o 
  17  15   0        6.91       10.64      2.51 o 
  19  15   0       27.61       36.69      4.12 o 
  21  15   0        2.50        1.06      2.79 o 
   0  16   0       11.29       11.81      3.30 o 
   2  16   0        0.04       -0.15      1.65 o 
   4  16   0        0.47       -1.29      1.38 o 
   6  16   0       36.28       42.57      2.80 o 
   8  16   0        0.26        0.81      2.68 o 
  10  16   0        4.76        3.67      1.96 o 
  12  16   0       70.01       81.66      4.58 o 
  14  16   0        0.89        2.38      2.16 o 
  16  16   0        9.46       16.05      3.08 o 
  18  16   0       21.16       24.94      3.76 o 
  20  16   0       26.96       33.75      4.75 o 
   1  17   0        5.47        3.90      2.12 o 
   3  17   0        4.86        6.57      2.04 o 
   5  17   0        1.82        0.30      1.65 o 
   7  17   0        7.84        7.09      2.19 o 
   9  17   0        0.09        0.77      2.26 o 
  11  17   0        0.31        2.89      2.60 o 
  13  17   0       19.18       29.34      3.34 o 
  15  17   0        0.67       -1.15      2.24 o 
  17  17   0        4.75        1.31      2.42 o 
   0  18   0       28.28       30.27     13.87 o 
   2  18   0       24.24       31.41      3.61 o 
   4  18   0        7.83        6.55      4.62 o 
   6  18   0        0.05        1.70      2.19 o 
   8  18   0        2.16        3.92      2.26 o 
  10  18   0       15.65       10.67      2.79 o 
  12  18   0        2.22        2.33      2.24 o 
  14  18   0        8.87        9.72      2.59 o 
   1  19   0        0.33        3.56      2.42 o 
   3  19   0       32.91       34.26      5.82 o 
   5  19   0        0.08        0.66      2.51 o 
   7  19   0       20.74       21.84      3.52 o 
   9  19   0        0.10       -0.69      2.56 o 
  11  19   0        1.38        3.28      2.77 o 
   0  20   0        9.01        9.72      3.81 o 
   2  20   0        2.34        5.24      2.82 o 
   4  20   0        0.11        5.77      3.13 o 
   6  20   0       43.09       45.69      6.21 o 
   8  20   0        2.44       10.77      3.49 o 
 -31   1   1       35.52       41.37      4.20 o 
 -29   1   1       54.69       65.32      4.94 o 
 -27   1   1       29.24       30.64      3.36 o 
 -25   1   1       26.93       30.41      2.37 o 
 -23   1   1        1.92        0.63      1.00 o 
 -21   1   1      617.70      576.98      7.44 o 
 -19   1   1        0.79       -0.75      0.75 o 
 -17   1   1      229.29      228.85      3.36 o 
 -15   1   1        3.33        9.06      0.85 o 
 -13   1   1       76.54       85.71      1.85 o 
 -11   1   1      121.39      110.19      2.84 o 
  -9   1   1    10241.47    10836.41    100.76 o 
  -7   1   1     1565.08     1615.64     14.29 o 
  -5   1   1     1148.21     1164.38     12.79 o 
  -3   1   1     8357.41     8198.99     72.63 o 
  -1   1   1     7017.14     7870.31     70.02 o 
   1   1   1    10183.73    11361.41    141.86 o 
   3   1   1     9556.10     9698.94     75.96 o 
   5   1   1     1711.46     1724.22     13.56 o 
   7   1   1       34.83       40.42      0.86 o 
   9   1   1     5881.54     6049.48     47.55 o 
  11   1   1       55.42       61.46      1.21 o 
  13   1   1        5.16        3.20      0.53 o 
  15   1   1       11.30        9.89      0.98 o 
  17   1   1      122.56      113.27      2.34 o 
  19   1   1       66.79       68.92      2.48 o 
  21   1   1      433.16      394.48      7.07 o 
  23   1   1        4.35        3.35      2.22 o 
  25   1   1       19.56       18.26      3.22 o 
  27   1   1        1.24       -1.24      2.83 o 
  29   1   1       49.01       52.84      4.26 o 
 -32   2   1        1.55       -2.85      3.38 o 
 -30   2   1       24.05       23.83      5.02 o 
 -28   2   1       56.12       64.10      4.19 o 
 -26   2   1       80.43       85.56      3.41 o 
 -24   2   1      189.07      197.29      5.98 o 
 -22   2   1      185.89      198.88      4.41 o 
 -20   2   1      844.71      769.47      8.38 o 
 -18   2   1      987.53      971.68      9.92 o 
 -16   2   1        0.72        2.10      0.65 o 
 -14   2   1      103.93       95.60      1.91 o 
 -12   2   1     3090.32     3379.53     30.88 o 
 -10   2   1     5847.84     6301.74     59.19 o 
  -8   2   1      302.54      265.39      3.16 o 
  -6   2   1     4048.43     3997.32     33.57 o 
  -4   2   1    20440.40    19091.84    194.42 o 
  -2   2   1      784.86      922.10      8.56 o 
   0   2   1      550.94      582.78      5.59 o 
   2   2   1     4924.84     5036.48     37.40 o 
   4   2   1     9203.39     9021.68     63.46 o 
   6   2   1        0.86        2.17      0.45 o 
   8   2   1      538.01      496.92      4.59 o 
  10   2   1     5524.24     5773.04     46.89 o 
  12   2   1      326.05      345.18      3.77 o 
  14   2   1      223.59      235.88      2.98 o 
  16   2   1        0.00        0.27      0.69 o 
  18   2   1     1306.19     1325.13     13.14 o 
  20   2   1      198.86      187.84      4.00 o 
  22   2   1       68.43       67.84      3.18 o 
  24   2   1       43.07       47.36      4.84 o 
  26   2   1       63.59       66.47      5.00 o 
  28   2   1       31.16       32.37      3.95 o 
  30   2   1        9.17       10.33      2.78 o 
 -31   3   1        1.23        4.29      3.89 o 
 -29   3   1        0.08       -0.22      3.57 o 
 -27   3   1        0.65        2.61      1.57 o 
 -25   3   1       36.71       36.78      2.33 o 
 -23   3   1       98.85       97.93      3.16 o 
 -21   3   1       19.41       17.04      2.71 o 
 -19   3   1     2772.25     2607.41     27.30 o 
 -17   3   1      663.10      648.26      7.40 o 
 -15   3   1      410.26      416.14      5.08 o 
 -13   3   1      905.12      952.66      9.29 o 
 -11   3   1      631.87      577.63      6.28 o 
  -9   3   1     2902.27     2878.20     24.69 o 
  -7   3   1     2787.62     2898.04     24.71 o 
  -5   3   1     1073.49      984.84      8.93 o 
  -3   3   1     2659.99     2783.15     23.14 o 
  -1   3   1     2189.58     2139.18     17.24 o 
   1   3   1        8.25        8.72      0.57 o 
   3   3   1     3012.29     3124.11     21.99 o 
   5   3   1        0.16        1.25      0.33 o 
   7   3   1      168.48      181.22      2.22 o 
   9   3   1     2976.13     2899.31     24.21 o 
  11   3   1      219.27      212.63      2.75 o 
  13   3   1        9.12       15.28      1.04 o 
  15   3   1      271.25      262.67      3.64 o 
  17   3   1      247.33      248.43      3.83 o 
  19   3   1     1419.42     1365.63     16.87 o 
  21   3   1       50.53       49.69      2.83 o 
  23   3   1       26.53       23.91      2.59 o 
  25   3   1       14.92       16.98      2.66 o 
  27   3   1        2.27        2.36      2.31 o 
  29   3   1        0.00        0.95      2.60 o 
 -30   4   1       11.38       19.33      7.69 o 
 -28   4   1       11.72        9.85      2.26 o 
 -26   4   1        4.15        5.37      1.74 o 
 -24   4   1      246.71      248.46      5.36 o 
 -22   4   1      261.25      222.71      4.63 o 
 -20   4   1        0.00       -1.03      1.03 o 
 -18   4   1     2091.77     2087.27     23.59 o 
 -16   4   1     1637.89     1618.84     15.75 o 
 -14   4   1       36.10       46.18      1.37 o 
 -12   4   1      599.08      717.49      6.53 o 
 -10   4   1      675.14      610.17      5.82 o 
  -8   4   1     3393.96     3683.53     32.86 o 
  -6   4   1      446.75      427.66      4.09 o 
  -4   4   1      582.89      679.68      6.47 o 
  -2   4   1     1154.68     1104.68      9.68 o 
   0   4   1     1929.94     1949.96     13.92 o 
   2   4   1     2405.07     2340.97     16.69 o 
   4   4   1      118.09      155.52      1.72 o 
   6   4   1      891.99      970.34      7.67 o 
   8   4   1     4883.71     5126.00     40.44 o 
  10   4   1        0.44        3.92      0.58 o 
  12   4   1     1853.24     1928.00     17.86 o 
  14   4   1      134.42      131.87      2.61 o 
  16   4   1     1787.65     1723.37     18.05 o 
  18   4   1      279.79      273.57      4.95 o 
  20   4   1        4.31        5.23      1.52 o 
  22   4   1       24.85       21.96      1.99 o 
  24   4   1      119.45      120.52      4.44 o 
  26   4   1        0.21       -0.40      1.80 o 
  28   4   1        3.95        5.89      2.70 o 
 -31   5   1       13.60       11.77      4.80 o 
 -29   5   1       38.62       44.38      3.94 o 
 -27   5   1       20.18       23.20      2.80 o 
 -25   5   1       12.33        7.12      1.78 o 
 -23   5   1       60.34       58.71      3.11 o 
 -21   5   1      156.63      137.93      3.76 o 
 -19   5   1      201.56      207.22      3.98 o 
 -17   5   1        6.55        7.66      1.06 o 
 -15   5   1      636.45      573.72      6.22 o 
 -13   5   1       94.27       74.64      1.50 o 
 -11   5   1       20.56       23.12      0.85 o 
  -9   5   1     1440.77     1617.13     13.99 o 
  -7   5   1     2138.10     2146.25     19.70 o 
  -5   5   1      160.55      165.29      1.94 o 
  -3   5   1     2484.49     2425.18     19.77 o 
  -1   5   1     1782.60     1648.84     11.99 o 
   1   5   1      280.06      327.74      2.71 o 
   3   5   1     3992.57     3946.69     28.50 o 
   5   5   1      716.31      763.68      6.01 o 
   7   5   1       92.88       99.11      1.59 o 
   9   5   1      278.52      322.20      3.82 o 
  11   5   1       72.63       79.54      1.75 o 
  13   5   1      337.09      335.26      4.65 o 
  15   5   1      531.79      512.91      6.71 o 
  17   5   1        0.23       -0.26      0.89 o 
  19   5   1        1.94        2.07      1.04 o 
  21   5   1      198.10      195.71      4.07 o 
  23   5   1       66.78       67.85      3.95 o 
  25   5   1        3.91        3.61      1.93 o 
  27   5   1        0.24       -2.04      2.04 o 
  29   5   1       26.86       31.64      4.87 o 
 -30   6   1        2.54        5.54      2.62 o 
 -28   6   1        6.79        7.82      2.36 o 
 -26   6   1       25.96       25.24      2.83 o 
 -24   6   1       18.70       17.86      2.41 o 
 -22   6   1        0.13        2.17      1.23 o 
 -20   6   1        2.04        1.61      1.10 o 
 -18   6   1       42.53       43.14      1.97 o 
 -16   6   1       21.45       25.43      1.54 o 
 -14   6   1      789.80      770.60      7.95 o 
 -12   6   1     1033.63     1085.29      9.65 o 
 -10   6   1      552.63      535.14      5.18 o 
  -8   6   1      369.62      399.02      4.22 o 
  -6   6   1     4048.57     4162.91     33.05 o 
  -4   6   1      147.35      152.55      1.85 o 
  -2   6   1     1171.74     1323.54      9.64 o 
   0   6   1      316.67      275.92      2.50 o 
   2   6   1        4.57       14.21      0.62 o 
   4   6   1      104.43       93.18      1.41 o 
   6   6   1       35.98       53.37      1.14 o 
   8   6   1       84.79       70.67      1.42 o 
  10   6   1      308.25      320.08      3.82 o 
  12   6   1      149.88      148.92      2.45 o 
  14   6   1        1.22       -0.81      0.81 o 
  16   6   1        7.80        8.36      1.19 o 
  18   6   1      102.01      100.26      3.10 o 
  20   6   1       13.34       11.34      1.57 o 
  22   6   1       24.50       26.09      2.68 o 
  24   6   1        0.02       -1.63      1.63 o 
  26   6   1       44.09       38.26      3.89 o 
  28   6   1        2.30        4.89      2.92 o 
 -29   7   1       18.60       16.76      3.10 o 
 -27   7   1       44.04       56.24      4.01 o 
 -25   7   1        9.50       12.15      2.37 o 
 -23   7   1        4.75        5.80      1.91 o 
 -21   7   1       23.28       22.75      2.28 o 
 -19   7   1        2.29        1.19      1.07 o 
 -17   7   1       21.43       25.69      1.94 o 
 -15   7   1      735.71      726.15      8.98 o 
 -13   7   1       15.44       13.11      0.91 o 
 -11   7   1     3202.17     3161.79     33.42 o 
  -9   7   1       38.35       55.00      1.27 o 
  -7   7   1      727.76      647.73      6.08 o 
  -5   7   1     1094.80     1262.51     10.48 o 
  -3   7   1     1704.02     1844.31     13.90 o 
  -1   7   1     1422.97     1636.18     12.43 o 
   1   7   1     7362.41     7815.55     50.23 o 
   3   7   1      396.09      403.30      3.39 o 
   5   7   1     2954.95     3098.28     22.72 o 
   7   7   1       32.85       30.12      1.06 o 
   9   7   1      442.14      397.61      4.22 o 
  11   7   1      550.56      521.51      6.02 o 
  13   7   1       99.72       97.36      2.29 o 
  15   7   1      214.50      202.75      3.87 o 
  17   7   1       16.14       18.20      1.59 o 
  19   7   1       92.25       87.48      3.04 o 
  21   7   1       22.84       26.98      2.24 o 
  23   7   1        1.74        3.72      2.36 o 
  25   7   1       13.63       13.56      2.86 o 
  27   7   1       11.59       12.75      3.74 o 
 -28   8   1       10.79        9.86      2.55 o 
 -26   8   1       42.48       49.51      3.89 o 
 -24   8   1        0.01       -1.13      2.00 o 
 -22   8   1        0.16       -1.49      1.54 o 
 -20   8   1       88.30       86.28      3.50 o 
 -18   8   1        2.39        0.31      1.11 o 
 -16   8   1        5.79        3.26      1.18 o 
 -14   8   1     2428.48     2333.80     24.88 o 
 -12   8   1      708.35      700.24      8.10 o 
 -10   8   1     1205.08     1166.32     11.35 o 
  -8   8   1      170.07      206.12      2.51 o 
  -6   8   1       91.86       91.81      1.50 o 
  -4   8   1      760.63      892.09      7.51 o 
  -2   8   1      289.74      269.15      3.06 o 
   0   8   1      136.65      137.15      2.16 o 
   2   8   1       88.03      100.24      1.47 o 
   4   8   1      326.64      382.54      3.52 o 
   6   8   1      641.44      627.51      5.59 o 
   8   8   1      617.73      608.78      5.55 o 
  10   8   1      813.07      800.94      7.83 o 
  12   8   1      659.56      634.62      6.91 o 
  14   8   1      442.88      456.76      6.14 o 
  16   8   1        1.39       -1.01      1.01 o 
  18   8   1        0.38       -0.37      1.10 o 
  20   8   1        2.79        1.93      1.72 o 
  22   8   1        1.04        1.57      1.98 o 
  24   8   1        0.07        3.41      2.32 o 
  26   8   1        1.70        0.84      2.37 o 
 -29   9   1        0.21        1.19      2.21 o 
 -27   9   1        2.60        2.63      2.30 o 
 -25   9   1        9.11       13.60      2.69 o 
 -23   9   1       79.44       92.11      5.06 o 
 -21   9   1        3.36       -0.48      1.51 o 
 -19   9   1       51.75       51.41      3.09 o 
 -17   9   1      124.26       92.65      3.29 o 
 -15   9   1      180.05      171.49      4.00 o 
 -13   9   1      987.36      928.20     11.88 o 
 -11   9   1       48.90       43.28      2.03 o 
  -9   9   1       25.23       33.76      1.41 o 
  -7   9   1      178.83      145.19      2.09 o 
  -5   9   1       61.39       54.98      1.30 o 
  -3   9   1      242.65      252.30      3.11 o 
  -1   9   1        0.64        0.32      0.54 o 
   1   9   1      437.53      415.38      4.24 o 
   3   9   1      168.16      173.58      2.20 o 
   5   9   1       86.54       84.64      1.50 o 
   7   9   1      632.46      572.01      5.56 o 
   9   9   1      117.53      107.51      2.13 o 
  11   9   1       48.57       44.97      1.65 o 
  13   9   1      956.61      925.38      9.19 o 
  15   9   1       56.78       66.60      2.47 o 
  17   9   1      108.84       94.06      3.19 o 
  19   9   1        0.00        0.05      1.60 o 
  21   9   1        6.41        6.09      2.06 o 
  23   9   1       37.45       42.79      3.99 o 
  25   9   1       15.82       19.62      3.39 o 
  27   9   1        0.88        0.39      2.42 o 
 -28  10   1       12.98        7.72      2.68 o 
 -26  10   1       22.80       25.24      3.22 o 
 -24  10   1       16.63       16.89      2.71 o 
 -22  10   1       15.84       16.07      3.70 o 
 -20  10   1       67.29       78.94      4.25 o 
 -18  10   1       29.53       22.92      2.18 o 
 -16  10   1      636.57      568.74      9.16 o 
 -14  10   1      821.81      718.27     10.66 o 
 -12  10   1        2.79        2.03      1.19 o 
 -10  10   1       42.50       43.76      1.93 o 
  -8  10   1       15.19       19.09      1.17 o 
  -6  10   1       42.31       54.60      1.48 o 
  -4  10   1       15.74       18.18      0.99 o 
  -2  10   1      213.60      210.04      2.81 o 
   0  10   1       31.73       30.54      1.39 o 
   2  10   1        9.20       12.39      0.87 o 
   4  10   1       20.84       19.89      1.00 o 
   6  10   1      109.87      107.61      2.46 o 
   8  10   1        1.16       -1.04      1.04 o 
  10  10   1       12.03       10.69      1.05 o 
  12  10   1       23.91       23.93      1.44 o 
  14  10   1     1256.00     1159.25     12.93 o 
  16  10   1      228.06      220.78      4.92 o 
  18  10   1       50.16       41.52      3.24 o 
  20  10   1       10.74        8.75      2.20 o 
  22  10   1        1.77        0.69      2.00 o 
  24  10   1       20.59       20.88      3.30 o 
  26  10   1        1.54        3.44      2.57 o 
 -27  11   1        0.84        4.83      2.80 o 
 -25  11   1        5.77        1.13      2.48 o 
 -23  11   1        8.00       13.07      2.87 o 
 -21  11   1       12.61        6.60      2.33 o 
 -19  11   1        1.00        1.25      1.90 o 
 -17  11   1        0.32        3.24      1.85 o 
 -15  11   1      100.12       94.08      4.04 o 
 -13  11   1       89.77       89.08      3.30 o 
 -11  11   1       95.95       88.38      3.05 o 
  -9  11   1       88.87       85.75      2.72 o 
  -7  11   1     1675.70     1587.37     17.72 o 
  -5  11   1     1039.52      948.47      9.65 o 
  -3  11   1       98.53      100.51      2.13 o 
  -1  11   1      151.61      135.67      2.37 o 
   1  11   1      534.62      461.97      5.62 o 
   3  11   1       94.12       99.93      2.18 o 
   5  11   1     1490.85     1424.21     13.52 o 
   7  11   1      745.50      733.07      7.62 o 
   9  11   1      257.34      245.28      3.65 o 
  11  11   1       31.06       29.79      1.54 o 
  13  11   1       43.51       50.30      2.36 o 
  15  11   1       29.14       26.91      2.29 o 
  17  11   1        6.11        3.76      1.82 o 
  19  11   1        0.84        2.01      1.90 o 
  21  11   1        4.97        5.58      2.17 o 
  23  11   1        7.45        9.32      2.82 o 
  25  11   1        1.03        0.26      2.55 o 
 -26  12   1        5.91        7.67      3.03 o 
 -24  12   1        0.47        0.09      2.46 o 
 -22  12   1        0.40       -1.25      2.14 o 
 -20  12   1       15.60       14.47      2.76 o 
 -18  12   1       45.43       61.44      4.33 o 
 -16  12   1        0.12       -0.20      1.70 o 
 -14  12   1        3.90        1.48      1.50 o 
 -12  12   1       81.61       66.62      3.86 o 
 -10  12   1        0.79        0.50      1.11 o 
  -8  12   1      228.14      254.02      4.60 o 
  -6  12   1        6.63        1.72      1.28 o 
  -4  12   1     2774.00     2613.04     25.01 o 
  -2  12   1      296.89      270.81      4.25 o 
   0  12   1       33.58       33.78      1.61 o 
   2  12   1        9.33       11.26      1.21 o 
   4  12   1     2301.77     2236.63     21.21 o 
   6  12   1       70.41       66.86      2.31 o 
   8  12   1       70.77       79.27      2.62 o 
  10  12   1       17.10       16.06      1.52 o 
  12  12   1       65.21       59.93      2.67 o 
  14  12   1        0.27        0.37      1.37 o 
  16  12   1        0.88       -0.99      1.59 o 
  18  12   1       26.96       33.70      3.11 o 
  20  12   1        4.29        3.80      2.10 o 
  22  12   1        0.00        0.22      2.14 o 
  24  12   1        1.61        0.15      2.72 o 
 -25  13   1       28.07       33.66      4.96 o 
 -23  13   1       14.46       14.16      3.01 o 
 -21  13   1       12.49       10.33      2.65 o 
 -19  13   1        8.81        8.09      2.27 o 
 -17  13   1        0.03       -0.57      1.71 o 
 -15  13   1        2.81       -0.58      1.70 o 
 -13  13   1        7.82        6.01      1.69 o 
 -11  13   1        0.10       -0.44      1.34 o 
  -9  13   1       81.62       86.62      4.35 o 
  -7  13   1        1.20       -0.19      1.12 o 
  -5  13   1     1040.17      980.14     13.80 o 
  -3  13   1       22.26       23.96      1.81 o 
  -1  13   1      566.96      551.87      7.17 o 
   1  13   1      437.04      407.25      5.85 o 
   3  13   1      344.10      316.62      5.14 o 
   5  13   1      435.32      397.84      5.51 o 
   7  13   1       10.55       10.09      1.47 o 
   9  13   1       44.14       47.55      2.55 o 
  11  13   1        0.08       -0.17      1.25 o 
  13  13   1       20.91       17.10      2.17 o 
  15  13   1        1.69       -1.47      1.47 o 
  17  13   1        0.56       -0.61      1.82 o 
  19  13   1        4.76        6.49      2.36 o 
  21  13   1        9.29        7.31      2.47 o 
  23  13   1       10.23        8.50      3.15 o 
 -24  14   1        5.70        9.40      3.82 o 
 -22  14   1        9.68       14.26      2.96 o 
 -20  14   1        4.93        5.06      2.40 o 
 -18  14   1        1.82       -1.88      1.88 o 
 -16  14   1        4.45        6.26      2.19 o 
 -14  14   1        2.08        4.64      2.00 o 
 -12  14   1        0.45        1.16      1.62 o 
 -10  14   1       12.80        7.45      1.70 o 
  -8  14   1       33.12       23.58      2.15 o 
  -6  14   1      247.37      233.97      4.83 o 
  -4  14   1        0.02       -1.06      1.06 o 
  -2  14   1       21.65       21.82      1.71 o 
   0  14   1       22.90       22.32      1.95 o 
   2  14   1       42.57       45.39      2.71 o 
   4  14   1        0.79       -1.25      1.25 o 
   6  14   1      173.65      152.03      3.91 o 
   8  14   1        0.05        0.91      1.57 o 
  10  14   1        4.17        2.31      1.41 o 
  12  14   1        0.04        0.81      1.60 o 
  14  14   1        5.77        5.94      2.02 o 
  16  14   1        3.28        2.94      2.28 o 
  18  14   1        0.38       -0.69      2.00 o 
  20  14   1        0.17        2.43      2.27 o 
  22  14   1        8.70        9.48      3.61 o 
 -21  15   1       12.97        8.34      2.86 o 
 -19  15   1        0.21       -2.12      2.12 o 
 -17  15   1        5.01        2.59      2.23 o 
 -15  15   1       11.05       11.97      2.57 o 
 -13  15   1        4.96       13.76      2.42 o 
 -11  15   1       25.30       26.52      2.63 o 
  -9  15   1        0.31        0.30      1.49 o 
  -7  15   1        5.61        3.16      1.50 o 
  -5  15   1       47.73       54.88      2.74 o 
  -3  15   1        0.14        2.13      1.32 o 
  -1  15   1        0.96        0.31      1.65 o 
   1  15   1       13.10       17.69      3.19 o 
   3  15   1        0.16       -0.27      1.47 o 
   5  15   1        5.40        5.13      1.79 o 
   7  15   1       34.51       32.97      2.68 o 
   9  15   1        3.25        4.46      1.68 o 
  11  15   1        6.58        4.64      1.87 o 
  13  15   1       15.37       22.19      2.84 o 
  15  15   1        0.58        1.88      2.36 o 
  17  15   1        5.88        1.67      3.64 o 
  19  15   1        0.79        0.84      2.78 o 
 -20  16   1        4.52        7.43      2.81 o 
 -18  16   1        2.14       -1.42      2.27 o 
 -16  16   1       12.27       14.55      2.94 o 
 -14  16   1        2.06        3.40      2.22 o 
 -12  16   1        0.86        1.98      1.89 o 
 -10  16   1      116.86      129.52      9.85 o 
  -8  16   1       19.02       18.93      2.24 o 
  -6  16   1        0.12        1.29      1.49 o 
  -4  16   1       30.10       31.44      2.50 o 
  -2  16   1        9.87        7.05      2.04 o 
   0  16   1        7.87        8.09      1.96 o 
   2  16   1       50.20       49.22      4.22 o 
   4  16   1        0.16       -1.54      1.54 o 
   6  16   1       26.63       24.40      2.64 o 
   8  16   1       72.92       70.03      3.96 o 
  10  16   1       71.40       83.35      4.88 o 
  12  16   1       16.46       26.54      3.27 o 
  14  16   1        5.44        3.69      2.86 o 
  16  16   1        6.92        6.24      2.88 o 
  18  16   1        2.21        4.32      3.31 o 
 -17  17   1       18.56       30.01      3.56 o 
 -15  17   1       14.72       22.92      3.19 o 
 -13  17   1       49.56       61.43      4.46 o 
 -11  17   1       16.33       16.52      3.63 o 
  -9  17   1        2.62        5.29      2.14 o 
  -7  17   1       19.14       26.11      2.87 o 
  -5  17   1        9.86       11.29      2.17 o 
  -3  17   1       27.75       26.53      3.75 o 
  -1  17   1        5.10       10.29      2.49 o 
   1  17   1        0.01       -1.10      1.75 o 
   3  17   1       17.82       19.00      2.66 o 
   5  17   1        0.01       -0.05      1.75 o 
   7  17   1       66.87       83.93      5.54 o 
   9  17   1        3.57        3.58      2.57 o 
  11  17   1       17.04       25.03      3.15 o 
  13  17   1        5.00        9.18      2.61 o 
  15  17   1       34.09       38.48      4.73 o 
 -16  18   1        3.63        5.58      2.61 o 
 -14  18   1        0.30       -1.48      2.19 o 
 -12  18   1        0.53        4.06      2.32 o 
 -10  18   1       49.15       56.01      4.07 o 
  -8  18   1        1.79        3.26      2.01 o 
  -6  18   1       16.62       21.93      3.35 o 
  -4  18   1       40.21       45.48      4.86 o 
  -2  18   1        0.70        0.75      2.46 o 
   0  18   1        4.49        3.65      2.29 o 
   2  18   1       18.83       23.43      3.26 o 
   4  18   1       24.02       34.16      3.36 o 
   6  18   1        0.31        3.24      2.38 o 
   8  18   1        9.14        7.14      3.51 o 
  10  18   1       30.86       38.48      4.31 o 
  12  18   1        5.60        4.40      2.65 o 
  14  18   1        2.38        4.51      3.98 o 
 -13  19   1       10.00       12.26      2.94 o 
 -11  19   1        0.33        1.59      2.30 o 
  -9  19   1       20.48       29.68      5.32 o 
  -7  19   1       32.79       42.35      5.11 o 
  -5  19   1        5.35       10.32      3.75 o 
  -3  19   1       15.93       13.68      3.53 o 
  -1  19   1       12.28       10.13      3.15 o 
   1  19   1       58.61       77.46      5.41 o 
   3  19   1       17.91       20.28      3.34 o 
   5  19   1        1.60        3.60      2.53 o 
   7  19   1        6.92        9.57      3.08 o 
   9  19   1        8.09        7.84      2.91 o 
  11  19   1        0.26        0.64      2.71 o 
  -8  20   1        3.39       10.06      3.80 o 
  -6  20   1        8.52       14.14      5.29 o 
  -4  20   1        1.09       -0.11      2.62 o 
  -2  20   1        0.02        4.22      2.90 o 
   0  20   1        0.56       -0.97      2.54 o 
   2  20   1        2.58        3.07      2.32 o 
   4  20   1        0.00        7.06      2.82 o 
   6  20   1       19.37       31.76      4.69 o 
 -30   0   2      124.85      156.61      7.63 o 
 -28   0   2       39.13       35.99      4.30 o 
 -26   0   2       20.62       24.68      3.07 o 
 -24   0   2      103.44      103.41      4.20 o 
 -22   0   2        6.39        4.64      1.48 o 
 -20   0   2        6.33       11.70      2.77 o 
 -18   0   2       14.40       21.28      1.60 o 
 -16   0   2     1141.30     1276.51     16.01 o 
 -14   0   2      393.23      322.96      5.16 o 
 -12   0   2        1.79        8.58      0.90 o 
 -10   0   2     8950.77     9611.50    114.87 o 
  -8   0   2     2425.04     2233.62     27.84 o 
  -6   0   2     7751.52     7378.77     88.76 o 
  -4   0   2     1073.90     1102.47     15.74 o 
  -2   0   2    19985.80    19985.29    204.39 o 
   0   0   2   275802.47   251954.89   4228.41 o 
   2   0   2    20865.09    22476.77    199.42 o 
   4   0   2      452.33      582.60      6.92 o 
   6   0   2      214.40      232.47      3.40 o 
   8   0   2        8.22       11.29      0.85 o 
  10   0   2       39.95       39.86      1.52 o 
  12   0   2        0.56       -0.48      0.59 o 
  14   0   2      237.40      236.08      4.14 o 
  16   0   2       42.84       44.81      3.47 o 
  18   0   2       63.77       66.96      4.82 o 
  20   0   2        2.87        1.18      3.59 o 
  22   0   2       11.37        9.46      3.93 o 
  24   0   2       30.47       32.66      5.45 o 
  26   0   2        5.47       -0.38      4.08 o 
  28   0   2       61.46       68.71     11.38 o 
 -31   1   2       16.17        9.73      3.40 o 
 -29   1   2        2.83        1.51      1.93 o 
 -27   1   2        0.00       -0.85      1.62 o 
 -25   1   2        3.92        8.25      1.72 o 
 -23   1   2       19.15       25.08      1.60 o 
 -21   1   2      461.81      456.22      5.75 o 
 -19   1   2       24.64       25.20      1.26 o 
 -17   1   2       29.64       32.53      1.21 o 
 -15   1   2     2216.10     2166.50     17.61 o 
 -13   1   2      778.19      851.68      7.51 o 
 -11   1   2     1916.67     1913.92     15.96 o 
  -9   1   2      238.36      255.82      2.95 o 
  -7   1   2     1835.27     1851.35     15.28 o 
  -5   1   2     4121.45     4061.95     33.02 o 
  -3   1   2    33159.32    32778.61    247.74 o 
  -1   1   2     4750.12     5218.13     55.19 o 
   1   1   2     1549.46     1616.45     12.40 o 
   3   1   2      293.65      277.83      3.36 o 
   5   1   2     5782.17     6171.03     53.98 o 
   7   1   2     3531.73     3484.31     30.47 o 
   9   1   2      923.57     1026.58      9.50 o 
  11   1   2      227.70      244.95      3.08 o 
  13   1   2        3.01        3.95      0.66 o 
  15   1   2        9.29        5.89      0.94 o 
  17   1   2       37.10       34.93      2.46 o 
  19   1   2       95.76       99.92      3.86 o 
  21   1   2       69.86       60.91      4.51 o 
  23   1   2       27.27       22.02      3.71 o 
  25   1   2        9.12        5.53      4.28 o 
  27   1   2        6.61        3.57      3.35 o 
 -32   2   2        0.14       -1.24      3.23 o 
 -30   2   2       32.67       27.45      4.79 o 
 -28   2   2       99.35      112.72      5.70 o 
 -26   2   2       41.78       41.64      3.42 o 
 -24   2   2        0.35        1.38      1.09 o 
 -22   2   2        9.48        6.75      1.20 o 
 -20   2   2      243.81      242.30      4.18 o 
 -18   2   2      325.99      328.56      4.04 o 
 -16   2   2      261.77      247.75      3.18 o 
 -14   2   2        0.31        2.01      0.51 o 
 -12   2   2     1625.12     1883.06     15.84 o 
 -10   2   2      110.84      120.55      1.75 o 
  -8   2   2      361.00      344.21      4.22 o 
  -6   2   2       49.94       51.49      1.08 o 
  -4   2   2      923.27      989.56      8.09 o 
  -2   2   2     8646.86     9279.90     81.28 o 
   0   2   2     4743.37     4854.33     36.14 o 
   2   2   2    14686.01    15640.10    125.26 o 
   4   2   2        0.11        1.95      0.33 o 
   6   2   2      156.60      174.24      2.34 o 
   8   2   2      689.56      705.12      7.23 o 
  10   2   2     2332.83     2469.08     23.96 o 
  12   2   2      622.31      621.62      6.63 o 
  14   2   2      138.10      139.37      2.73 o 
  16   2   2       27.67       30.49      2.20 o 
  18   2   2      473.80      463.18      9.52 o 
  20   2   2        0.25        1.30      1.73 o 
  22   2   2       98.50       92.98      7.38 o 
  24   2   2        0.04        2.11      2.70 o 
  26   2   2        0.04        0.16      3.13 o 
  28   2   2       21.65       24.52      3.47 o 
 -31   3   2        6.77        8.66      3.61 o 
 -29   3   2        1.44        4.05      2.08 o 
 -27   3   2       51.77       61.16      3.82 o 
 -25   3   2        0.42       -0.88      1.38 o 
 -23   3   2       21.86       19.91      1.79 o 
 -21   3   2      237.53      221.99      4.28 o 
 -19   3   2      387.35      442.77      6.41 o 
 -17   3   2      323.87      317.33      4.25 o 
 -15   3   2       25.77       33.34      1.13 o 
 -13   3   2      179.82      237.22      3.08 o 
 -11   3   2     1246.81     1302.83     11.32 o 
  -9   3   2     1684.54     1772.30     15.62 o 
  -7   3   2      240.50      243.51      2.77 o 
  -5   3   2      430.74      439.06      4.01 o 
  -3   3   2       20.31       38.05      1.56 o 
  -1   3   2     2332.84     2419.78     18.99 o 
   1   3   2     7207.49     7335.48     50.96 o 
   3   3   2     1336.97     1380.07     10.18 o 
   5   3   2      284.84      296.97      2.74 o 
   7   3   2       32.43       24.13      0.80 o 
   9   3   2        0.14        0.80      0.52 o 
  11   3   2       20.84       20.65      1.33 o 
  13   3   2      534.33      543.29      7.86 o 
  15   3   2      203.10      216.78      4.29 o 
  17   3   2      136.23      139.25      4.87 o 
  19   3   2      337.46      321.68      7.07 o 
  21   3   2       69.76       74.62      5.45 o 
  23   3   2        0.00        0.33      2.03 o 
  25   3   2        4.53        6.19      2.79 o 
  27   3   2        2.36        4.51      2.56 o 
 -32   4   2        6.79        1.07      3.94 o 
 -30   4   2       30.24       36.48      3.68 o 
 -28   4   2        4.27        7.63      2.10 o 
 -26   4   2        0.26       -1.30      1.53 o 
 -24   4   2       60.48       67.20      3.45 o 
 -22   4   2      214.87      180.93      4.67 o 
 -20   4   2        1.28        2.78      1.13 o 
 -18   4   2     2682.88     2402.56     23.14 o 
 -16   4   2      189.19      199.67      2.88 o 
 -14   4   2     1322.44     1315.24     11.71 o 
 -12   4   2        1.08        0.72      0.50 o 
 -10   4   2     1245.68     1276.18     11.75 o 
  -8   4   2     4666.69     5192.91     45.85 o 
  -6   4   2     3038.55     2903.04     26.51 o 
  -4   4   2      217.62      269.51      3.14 o 
  -2   4   2        0.06        1.23      0.41 o 
   0   4   2     4907.78     4878.79     35.04 o 
   2   4   2      866.40      882.01      6.77 o 
   4   4   2       16.06       19.38      0.66 o 
   6   4   2      631.26      651.03      5.91 o 
   8   4   2     2158.55     2206.49     22.29 o 
  10   4   2      375.09      371.34      4.46 o 
  12   4   2        4.52        3.21      0.90 o 
  14   4   2      329.96      304.91      4.99 o 
  16   4   2      188.93      190.61      4.15 o 
  18   4   2      232.86      211.66      5.51 o 
  20   4   2       13.28       10.41      2.43 o 
  22   4   2       25.62       20.00      2.94 o 
  24   4   2        0.02        1.30      2.46 o 
  26   4   2        0.05        1.48      2.35 o 
  28   4   2        0.02       -2.37      2.45 o 
 -31   5   2       24.55       33.70      3.81 o 
 -29   5   2       15.01       18.92      2.83 o 
 -27   5   2        1.25        1.90      1.78 o 
 -25   5   2        2.75       -0.49      1.51 o 
 -23   5   2      163.59      148.36      3.84 o 
 -21   5   2      156.28      134.77      3.56 o 
 -19   5   2      126.80      121.43      3.97 o 
 -17   5   2       17.84       16.50      1.94 o 
 -15   5   2        6.97        4.52      0.69 o 
 -13   5   2       37.89       36.36      1.11 o 
 -11   5   2     1485.27     1407.94     12.91 o 
  -9   5   2     4184.56     4283.07     40.14 o 
  -7   5   2     3752.65     3857.32     36.17 o 
  -5   5   2     1369.92     1361.95     13.56 o 
  -3   5   2     3797.30     3872.42     31.13 o 
  -1   5   2      665.98      769.96      6.77 o 
   1   5   2        6.61        4.37      0.47 o 
   3   5   2     1433.65     1388.44     10.89 o 
   5   5   2     1016.02      988.15      7.87 o 
   7   5   2       55.07       77.05      1.37 o 
   9   5   2      885.18      907.82      8.77 o 
  11   5   2      341.40      324.37      4.14 o 
  13   5   2        0.68        0.79      0.94 o 
  15   5   2      132.72      126.05      3.16 o 
  17   5   2       43.22       38.01      2.47 o 
  19   5   2       76.26       85.82      6.27 o 
  21   5   2        4.71        5.66      2.25 o 
  23   5   2       20.22       12.99      2.48 o 
  25   5   2        1.63        0.22      2.12 o 
  27   5   2        0.42       -0.46      2.51 o 
 -30   6   2        7.02        8.11      3.19 o 
 -28   6   2        6.97        9.62      2.46 o 
 -26   6   2        0.03        0.34      1.78 o 
 -24   6   2        9.76       12.50      2.48 o 
 -22   6   2      142.08      129.74      3.66 o 
 -20   6   2       33.19       34.62      2.20 o 
 -18   6   2      142.56      135.97      3.51 o 
 -16   6   2       89.16       81.50      2.82 o 
 -14   6   2      652.14      615.16      7.36 o 
 -12   6   2       68.52       59.36      1.63 o 
 -10   6   2        4.21        5.83      0.75 o 
  -8   6   2       52.34       62.62      1.67 o 
  -6   6   2     7389.75     7603.22     67.09 o 
  -4   6   2      303.05      331.31      3.57 o 
  -2   6   2     3336.31     3664.76     27.27 o 
   0   6   2      925.96      945.25      7.79 o 
   2   6   2     2512.29     2616.15     19.83 o 
   4   6   2      178.06      191.40      2.35 o 
   6   6   2     2577.76     2682.13     20.59 o 
   8   6   2      589.04      542.42      5.20 o 
  10   6   2       44.82       36.16      1.31 o 
  12   6   2      365.87      372.46      4.97 o 
  14   6   2      149.11      138.87      3.34 o 
  16   6   2        6.36        6.58      1.32 o 
  18   6   2        1.05       -0.29      1.45 o 
  20   6   2        0.28       -0.07      1.71 o 
  22   6   2       28.45       23.65      2.82 o 
  24   6   2        8.40        7.85      2.49 o 
  26   6   2        0.00        1.06      2.30 o 
 -31   7   2       31.93       30.22      9.28 o 
 -29   7   2        0.44       -1.67      2.07 o 
 -27   7   2       52.85       68.27      4.35 o 
 -25   7   2       21.45       12.12      2.38 o 
 -23   7   2       45.20       38.90      3.45 o 
 -21   7   2        4.67        2.84      1.42 o 
 -19   7   2      182.46      185.55      5.05 o 
 -17   7   2       95.12       90.03      3.27 o 
 -15   7   2       35.17       39.97      2.23 o 
 -13   7   2      570.09      545.53      7.03 o 
 -11   7   2      245.68      204.60      3.27 o 
  -9   7   2      592.99      606.59      6.86 o 
  -7   7   2       85.76       91.93      2.12 o 
  -5   7   2     1342.66     1438.21     13.31 o 
  -3   7   2     1919.48     1946.96     16.18 o 
  -1   7   2       54.61       60.61      1.22 o 
   1   7   2      483.30      544.11      4.94 o 
   3   7   2       70.62       75.42      1.48 o 
   5   7   2      276.09      283.11      3.35 o 
   7   7   2        0.74        0.45      0.59 o 
   9   7   2      117.81      100.75      1.96 o 
  11   7   2      111.93      116.94      2.32 o 
  13   7   2       30.22       26.80      1.85 o 
  15   7   2       20.78       12.45      1.48 o 
  17   7   2       65.35       63.39      2.67 o 
  19   7   2        7.36        4.60      2.05 o 
  21   7   2        3.79        2.26      1.86 o 
  23   7   2        2.00       -0.51      2.40 o 
  25   7   2        0.78        1.24      2.68 o 
  27   7   2       16.34       14.57      6.98 o 
 -30   8   2        3.82        0.00      2.49 o 
 -28   8   2        1.73        0.76      2.59 o 
 -26   8   2       52.06       65.63      4.81 o 
 -24   8   2        0.24       -1.14      1.81 o 
 -22   8   2        6.83        8.59      3.46 o 
 -20   8   2       47.28       48.11      3.18 o 
 -18   8   2       28.18       28.98      3.07 o 
 -16   8   2       87.59       79.86      4.16 o 
 -14   8   2     1480.24     1390.09     18.60 o 
 -12   8   2       34.16       27.94      1.61 o 
 -10   8   2       11.04        5.50      0.89 o 
  -8   8   2      106.70       91.51      1.97 o 
  -6   8   2      381.98      380.27      4.60 o 
  -4   8   2     3855.62     4022.16     33.35 o 
  -2   8   2       43.10       40.28      1.20 o 
   0   8   2        7.52       15.47      0.80 o 
   2   8   2       50.62       47.05      1.40 o 
   4   8   2     1861.61     1979.31     15.49 o 
   6   8   2       38.91       29.86      1.21 o 
   8   8   2        0.01        0.16      0.70 o 
  10   8   2       68.49       71.73      2.01 o 
  12   8   2      226.61      229.81      4.23 o 
  14   8   2      343.55      347.41      5.82 o 
  16   8   2        9.64        9.32      1.49 o 
  18   8   2        5.58        7.58      1.82 o 
  20   8   2       37.16       39.74      3.21 o 
  22   8   2        1.97       -0.10      2.36 o 
  24   8   2       11.97       10.56      3.22 o 
  26   8   2        3.88        2.26      2.92 o 
 -29   9   2        0.12        1.29      2.46 o 
 -27   9   2        3.36        1.91      2.53 o 
 -25   9   2       56.70       73.83      5.05 o 
 -23   9   2       21.24       26.83      3.88 o 
 -21   9   2       59.99       78.08      5.21 o 
 -19   9   2      132.50      136.27      4.59 o 
 -17   9   2      279.32      220.85      5.33 o 
 -15   9   2      100.29       87.82      3.86 o 
 -13   9   2      885.32      803.97     12.04 o 
 -11   9   2       55.81       55.50      2.57 o 
  -9   9   2        2.71        0.49      0.73 o 
  -7   9   2      227.79      240.29      3.51 o 
  -5   9   2      949.61      954.25      9.04 o 
  -3   9   2      266.26      271.64      3.31 o 
  -1   9   2      141.63      154.36      2.36 o 
   1   9   2      494.91      486.56      4.84 o 
   3   9   2        3.50        4.32      0.71 o 
   5   9   2      321.48      330.72      3.86 o 
   7   9   2      377.05      396.85      4.67 o 
   9   9   2       37.66       38.53      1.72 o 
  11   9   2      296.58      285.29      4.37 o 
  13   9   2      158.83      155.01      3.60 o 
  15   9   2      774.48      753.91     10.17 o 
  17   9   2      109.86      100.78      4.15 o 
  19   9   2       11.24        7.94      2.12 o 
  21   9   2        2.52       -0.31      2.42 o 
  23   9   2        0.40       -2.00      2.51 o 
  25   9   2       14.69        8.92      3.34 o 
 -28  10   2        2.71        2.24      2.63 o 
 -26  10   2        3.40        5.53      2.71 o 
 -24  10   2      200.06      233.63      7.59 o 
 -22  10   2       26.14       33.27      3.45 o 
 -20  10   2       90.14      101.74      5.96 o 
 -18  10   2       35.26       31.68      2.82 o 
 -16  10   2      143.41      166.55      5.06 o 
 -14  10   2        9.55       22.33      2.11 o 
 -12  10   2       69.26       74.84      3.26 o 
 -10  10   2      250.29      235.40      5.75 o 
  -8  10   2       57.19       69.45      2.63 o 
  -6  10   2      669.50      647.04      7.42 o 
  -4  10   2      826.13      821.42      8.45 o 
  -2  10   2       44.38       48.09      1.55 o 
   0  10   2     1089.40     1061.50      9.97 o 
   2  10   2        9.88       12.27      0.98 o 
   4  10   2        6.54        5.82      0.92 o 
   6  10   2      205.58      200.97      3.25 o 
   8  10   2       56.03       55.58      1.98 o 
  10  10   2       20.95       17.83      1.49 o 
  12  10   2        8.50       11.16      1.41 o 
  14  10   2        7.32       11.35      1.95 o 
  16  10   2        1.37        6.26      1.83 o 
  18  10   2        1.24        4.05      1.91 o 
  20  10   2       28.09       26.66      3.77 o 
  22  10   2       20.72       22.61      3.71 o 
  24  10   2       17.00       18.24      3.61 o 
 -27  11   2        4.53        7.38      3.31 o 
 -25  11   2       13.62       17.93      3.74 o 
 -23  11   2       16.12       18.07      3.17 o 
 -21  11   2        1.41       -0.14      2.03 o 
 -19  11   2        0.02        2.29      1.93 o 
 -17  11   2      266.33      253.47      9.54 o 
 -15  11   2        2.14       -0.04      1.59 o 
 -13  11   2      121.71       99.88      3.62 o 
 -11  11   2      173.35      186.94      5.94 o 
  -9  11   2        0.55        0.64      1.25 o 
  -7  11   2      657.85      618.10      8.59 o 
  -5  11   2       92.37       83.80      2.53 o 
  -3  11   2       40.58       29.14      1.61 o 
  -1  11   2       33.39       30.92      1.63 o 
   1  11   2      309.49      302.75      4.13 o 
   3  11   2       55.39       60.10      2.07 o 
   5  11   2      504.51      474.55      5.94 o 
   7  11   2       97.26       97.83      2.45 o 
   9  11   2      334.52      333.43      5.58 o 
  11  11   2        0.12       -0.59      0.97 o 
  13  11   2       20.76       20.00      2.53 o 
  15  11   2        9.49        7.83      1.97 o 
  17  11   2       16.66       10.14      2.47 o 
  19  11   2        3.68        0.44      2.27 o 
  21  11   2       12.92       18.77      3.59 o 
  23  11   2       10.91        6.78      3.20 o 
 -26  12   2       11.42       16.56      4.01 o 
 -24  12   2        1.40       -2.24      2.24 o 
 -22  12   2        1.89       -1.28      2.03 o 
 -20  12   2       10.65        5.92      2.32 o 
 -18  12   2        5.48        6.93      2.27 o 
 -16  12   2        5.02        7.24      2.23 o 
 -14  12   2       31.85       14.46      2.28 o 
 -12  12   2       94.66      100.26      3.87 o 
 -10  12   2       87.07       91.03      3.51 o 
  -8  12   2       27.11       20.72      2.00 o 
  -6  12   2       71.41       64.65      2.64 o 
  -4  12   2      819.00      796.06     10.25 o 
  -2  12   2        5.20        8.07      1.32 o 
   0  12   2        0.06        1.08      0.97 o 
   2  12   2      326.15      271.14      4.60 o 
   4  12   2     1384.99     1394.94     14.62 o 
   6  12   2      237.90      230.93      3.86 o 
   8  12   2       88.12       84.08      2.59 o 
  10  12   2       53.46       56.91      2.52 o 
  12  12   2        0.95        2.50      1.55 o 
  14  12   2        0.42       -0.22      1.57 o 
  16  12   2       14.76        6.14      2.37 o 
  18  12   2        1.67        1.64      2.17 o 
  20  12   2        3.19       -1.63      4.52 o 
  22  12   2        6.73        3.56      3.04 o 
 -25  13   2       39.77       64.21      5.32 o 
 -23  13   2        0.01       -2.19      2.19 o 
 -21  13   2        5.97        5.64      3.13 o 
 -19  13   2        2.60       -0.15      2.00 o 
 -17  13   2        6.27        2.84      2.21 o 
 -15  13   2        0.02       -0.08      1.61 o 
 -13  13   2       13.04       14.47      2.02 o 
 -11  13   2      311.07      328.08      7.20 o 
  -9  13   2        3.31        1.85      1.63 o 
  -7  13   2        1.49        0.65      1.30 o 
  -5  13   2       35.48       60.62      2.46 o 
  -3  13   2       12.94       10.31      1.41 o 
  -1  13   2       57.21       62.69      2.38 o 
   1  13   2        0.37       -0.32      1.25 o 
   3  13   2       33.12       27.23      1.98 o 
   5  13   2       62.57       62.86      2.65 o 
   7  13   2       58.74       57.17      2.55 o 
   9  13   2        9.24       11.34      1.60 o 
  11  13   2       12.60       11.94      1.81 o 
  13  13   2        5.23        4.77      2.02 o 
  15  13   2        6.67        6.66      2.28 o 
  17  13   2        4.17        1.26      2.23 o 
  19  13   2        0.46       -2.41      2.41 o 
  21  13   2        2.10        2.09      3.11 o 
 -24  14   2        6.39        6.99      4.47 o 
 -22  14   2       29.55       39.21      4.26 o 
 -20  14   2       19.34       33.70      3.56 o 
 -18  14   2        0.26       -1.93      1.97 o 
 -16  14   2        0.06       -1.46      1.73 o 
 -14  14   2       15.53       13.73      2.36 o 
 -12  14   2        0.01       -1.11      1.45 o 
 -10  14   2        5.89        5.24      1.66 o 
  -8  14   2      188.75      160.69      4.89 o 
  -6  14   2       12.36       21.16      2.20 o 
  -4  14   2       72.64       55.70      2.43 o 
  -2  14   2      378.71      382.35      6.26 o 
   0  14   2      207.10      198.24      4.86 o 
   2  14   2       28.87       24.39      2.66 o 
   4  14   2        7.74       11.03      1.65 o 
   6  14   2       61.66       52.03      2.80 o 
   8  14   2       16.62       17.05      2.35 o 
  10  14   2       47.72       55.46      3.61 o 
  12  14   2        0.42        0.41      1.74 o 
  14  14   2        0.00       -1.06      1.85 o 
  16  14   2       13.58        7.66      2.60 o 
  18  14   2        6.17        5.33      2.62 o 
  20  14   2        2.28        6.05      3.29 o 
 -23  15   2       79.68      110.16     10.49 o 
 -21  15   2        0.20       -0.84      2.38 o 
 -19  15   2       20.60       30.16      3.53 o 
 -17  15   2        7.72        8.62      2.45 o 
 -15  15   2      113.25      148.89      7.58 o 
 -13  15   2       16.54       18.14      2.60 o 
 -11  15   2        0.02       -1.32      1.75 o 
  -9  15   2        0.86        0.37      1.45 o 
  -7  15   2       15.10       12.30      1.85 o 
  -5  15   2       24.51       15.31      1.91 o 
  -3  15   2       43.68       40.54      2.49 o 
  -1  15   2        1.51       -0.64      1.35 o 
   1  15   2        0.10        0.97      1.39 o 
   3  15   2        0.00       -0.54      1.29 o 
   5  15   2        1.68        1.80      1.62 o 
   7  15   2        6.23        7.05      1.99 o 
   9  15   2        2.55        5.18      1.85 o 
  11  15   2       16.28       15.87      2.72 o 
  13  15   2       16.60       15.76      3.27 o 
  15  15   2       19.18       25.12      3.38 o 
  17  15   2       25.63       26.12      3.67 o 
  19  15   2        5.95       -3.54      5.99 o 
 -20  16   2       10.76        9.86      2.91 o 
 -18  16   2       39.61       47.53      5.79 o 
 -16  16   2       19.15       25.38      3.33 o 
 -14  16   2        0.35        1.85      2.11 o 
 -12  16   2       28.98       28.37      3.51 o 
 -10  16   2        2.38        2.77      1.87 o 
  -8  16   2        0.00       -0.69      1.49 o 
  -6  16   2        7.46       10.44      1.99 o 
  -4  16   2        5.36        6.45      2.05 o 
  -2  16   2        0.72        3.71      2.03 o 
   0  16   2        0.03        2.16      1.60 o 
   2  16   2       13.14        8.99      2.15 o 
   4  16   2        7.76        6.83      2.11 o 
   6  16   2        5.99        5.72      2.03 o 
   8  16   2       10.47       13.30      2.55 o 
  10  16   2        9.51        8.05      2.80 o 
  12  16   2       36.36       40.80      5.36 o 
  14  16   2       14.55       13.34      4.82 o 
  16  16   2        2.57        2.00      3.13 o 
 -19  17   2        2.09        4.39      2.69 o 
 -17  17   2        2.60        0.45      2.25 o 
 -15  17   2        0.05        3.69      2.34 o 
 -13  17   2       41.53       45.12      3.88 o 
 -11  17   2        1.62        3.60      2.12 o 
  -9  17   2        3.09        6.18      2.15 o 
  -7  17   2        1.14        1.46      1.74 o 
  -5  17   2        1.44       -0.05      1.99 o 
  -3  17   2        0.11        5.18      2.20 o 
  -1  17   2        7.94        5.00      2.37 o 
   1  17   2       11.88        7.54      3.00 o 
   3  17   2       13.33       13.60      2.63 o 
   5  17   2        0.05        2.83      2.44 o 
   7  17   2        2.22        1.22      2.09 o 
   9  17   2        2.78        4.22      2.22 o 
  11  17   2        0.71        0.96      3.19 o 
  13  17   2        6.82       10.87      3.73 o 
  15  17   2        0.00       -0.29      2.90 o 
 -16  18   2        0.01        1.43      2.40 o 
 -14  18   2        8.40        6.65      2.47 o 
 -12  18   2        0.38        0.54      2.17 o 
 -10  18   2       20.12       18.48      2.85 o 
  -8  18   2        1.17        0.54      3.01 o 
  -6  18   2        0.01        0.21      2.29 o 
  -4  18   2        1.66        1.89      3.45 o 
  -2  18   2       19.71       16.67      4.73 o 
   0  18   2       27.01       21.96      5.53 o 
   2  18   2       10.38       12.63      2.55 o 
   4  18   2       12.43       18.14      2.85 o 
   6  18   2        0.29        3.86      2.20 o 
   8  18   2        2.65        4.53      2.59 o 
  10  18   2        5.60        3.30      3.38 o 
  12  18   2        0.93       -0.73      3.18 o 
 -13  19   2        0.83        6.20      2.50 o 
 -11  19   2        0.06        1.04      2.29 o 
  -9  19   2        1.94        3.88      2.66 o 
  -7  19   2       26.68       31.66      4.55 o 
  -5  19   2        1.65        3.36      2.85 o 
  -3  19   2       28.64       32.63      7.68 o 
  -1  19   2        2.56        5.26      2.93 o 
   1  19   2        1.80        4.06      2.71 o 
   3  19   2       18.08       22.11      4.49 o 
   5  19   2        1.57        2.45      2.36 o 
   7  19   2       12.09       16.61      4.54 o 
   9  19   2        0.07        1.12      3.31 o 
  -8  20   2       11.54       14.97      3.79 o 
  -6  20   2       29.00       36.43      5.14 o 
  -4  20   2        2.26        2.93      2.82 o 
  -2  20   2        0.41        4.44      3.68 o 
   0  20   2        9.66        8.91      3.06 o 
   2  20   2        1.02        1.63      2.66 o 
   4  20   2        2.15        4.53      3.03 o 
 -33   1   3        0.39       -4.78      4.78 o 
 -31   1   3       34.71       54.51      4.95 o 
 -29   1   3       31.60       45.83      4.39 o 
 -27   1   3       78.02       85.44      3.96 o 
 -25   1   3        1.46        1.36      1.17 o 
 -23   1   3       31.69       21.25      1.64 o 
 -21   1   3      476.07      437.53      5.85 o 
 -19   1   3        1.28        0.27      0.86 o 
 -17   1   3      381.03      355.91      4.37 o 
 -15   1   3       29.29       40.54      1.38 o 
 -13   1   3       31.27       35.24      1.51 o 
 -11   1   3       20.18       20.58      1.04 o 
  -9   1   3     4406.34     4623.45     35.07 o 
  -7   1   3      810.79      783.82      6.68 o 
  -5   1   3       78.83       67.11      1.19 o 
  -3   1   3     3495.08     3839.08     26.52 o 
  -1   1   3     1516.51     1764.08     13.00 o 
   1   1   3    11077.99    12311.03     84.30 o 
   3   1   3     3147.85     3238.39     26.37 o 
   5   1   3      565.60      585.21      5.98 o 
   7   1   3      248.00      251.97      3.30 o 
   9   1   3      588.80      621.67      6.44 o 
  11   1   3      105.41      115.70      2.17 o 
  13   1   3        0.67        0.86      1.15 o 
  15   1   3        0.15       -1.15      1.15 o 
  17   1   3       64.90       60.29      3.76 o 
  19   1   3      105.93      108.28      5.89 o 
  21   1   3      111.64       88.24      6.59 o 
  23   1   3       13.72       10.05      3.36 o 
  25   1   3        5.40        7.69      3.51 o 
  27   1   3        0.32        1.89      3.63 o 
 -32   2   3        3.83        4.29      3.52 o 
 -30   2   3       26.60       24.96      7.82 o 
 -28   2   3       83.28       98.23      5.48 o 
 -26   2   3       65.19       74.74      4.01 o 
 -24   2   3      206.89      202.42      5.32 o 
 -22   2   3      229.36      248.12      4.17 o 
 -20   2   3     1840.81     1707.72     17.95 o 
 -18   2   3      668.35      629.90      7.69 o 
 -16   2   3      152.47      166.32      2.82 o 
 -14   2   3      159.21      159.32      2.44 o 
 -12   2   3     1796.45     1999.29     17.04 o 
 -10   2   3      231.47      276.77      3.46 o 
  -8   2   3      119.26      113.93      1.67 o 
  -6   2   3     2485.23     2596.85     19.57 o 
  -4   2   3     1266.39     1255.68      9.94 o 
  -2   2   3        0.07        8.04      0.57 o 
   0   2   3      348.42      381.51      3.44 o 
   2   2   3      190.61      205.95      2.78 o 
   4   2   3      176.08      161.25      3.48 o 
   6   2   3       10.55        8.29      0.64 o 
   8   2   3        1.87        1.77      0.57 o 
  10   2   3     1576.95     1628.47     15.09 o 
  12   2   3        0.96        3.72      1.14 o 
  14   2   3       25.19       24.59      2.44 o 
  16   2   3       26.23       24.05      2.59 o 
  18   2   3      718.80      755.41     14.07 o 
  20   2   3        1.43        4.95      2.25 o 
  22   2   3       30.16       30.27      3.87 o 
  24   2   3        1.75        1.55      2.85 o 
  26   2   3       18.96       16.82      5.99 o 
 -31   3   3        8.73        1.12      3.66 o 
 -29   3   3        0.12        1.88      2.49 o 
 -27   3   3        2.75       -0.99      2.10 o 
 -25   3   3        1.45       -1.42      1.42 o 
 -23   3   3       98.35       98.01      3.55 o 
 -21   3   3      426.61      407.52      5.56 o 
 -19   3   3     1235.96     1119.34     11.87 o 
 -17   3   3     1678.37     1554.08     16.41 o 
 -15   3   3       60.60       53.94      1.64 o 
 -13   3   3      410.05      436.09      4.90 o 
 -11   3   3      133.15      115.72      1.99 o 
  -9   3   3      140.30      138.40      1.94 o 
  -7   3   3     1333.39     1363.31     11.48 o 
  -5   3   3      239.37      202.48      2.50 o 
  -3   3   3       37.52       56.05      1.14 o 
  -1   3   3     1158.93     1126.91      9.72 o 
   1   3   3      163.20      141.63      1.75 o 
   3   3   3       53.55       64.82      1.62 o 
   5   3   3       36.96       33.82      1.13 o 
   7   3   3      152.00      157.01      2.31 o 
   9   3   3      255.35      242.83      4.71 o 
  11   3   3       50.75       58.61      3.16 o 
  13   3   3       11.86       12.14      1.57 o 
  15   3   3        2.04        3.65      1.70 o 
  17   3   3       35.95       39.24      3.00 o 
  19   3   3      424.51      433.24      9.88 o 
  21   3   3       22.61       27.56      3.24 o 
  23   3   3        0.90        4.50      3.49 o 
  25   3   3        2.77        2.07      2.85 o 
 -32   4   3       37.68       59.81      6.00 o 
 -30   4   3       22.31       41.41      4.44 o 
 -28   4   3       11.94       10.27      2.95 o 
 -26   4   3        2.02       -1.88      1.88 o 
 -24   4   3       66.17       69.57      3.80 o 
 -22   4   3      629.75      548.24      9.07 o 
 -20   4   3        5.60        7.60      1.47 o 
 -18   4   3     2288.59     2306.94     25.04 o 
 -16   4   3       38.29       47.42      1.78 o 
 -14   4   3       90.88      100.06      2.01 o 
 -12   4   3      920.45      966.42      9.02 o 
 -10   4   3       22.94       22.70      1.03 o 
  -8   4   3     1267.61     1449.82     12.73 o 
  -6   4   3        7.13        5.71      0.61 o 
  -4   4   3      753.49      727.16      6.81 o 
  -2   4   3       32.54       32.15      0.96 o 
   0   4   3      739.98      744.32      6.30 o 
   2   4   3      223.62      232.85      2.46 o 
   4   4   3       31.15       36.60      1.11 o 
   6   4   3      711.28      766.03      7.11 o 
   8   4   3      345.44      368.38      4.29 o 
  10   4   3      662.82      673.94      8.01 o 
  12   4   3      769.82      749.66     11.08 o 
  14   4   3        0.00        0.45      1.39 o 
  16   4   3      471.91      477.56      9.22 o 
  18   4   3        1.34        5.07      2.20 o 
  20   4   3        4.30        5.86      2.32 o 
  22   4   3        2.87        0.54      2.32 o 
  24   4   3       20.25       21.58      3.87 o 
  26   4   3        0.00       -0.46      2.76 o 
 -31   5   3       29.07       38.72      4.09 o 
 -29   5   3       18.08       23.03      3.75 o 
 -27   5   3       35.91       41.48      4.56 o 
 -25   5   3      108.79      102.92      5.17 o 
 -23   5   3       66.08       64.69      4.90 o 
 -21   5   3       57.83       42.94      2.57 o 
 -19   5   3       40.82       46.67      2.33 o 
 -17   5   3       67.94       58.82      2.48 o 
 -15   5   3      294.27      266.23      4.18 o 
 -13   5   3       22.55       21.88      1.25 o 
 -11   5   3      907.59      895.55      8.89 o 
  -9   5   3     3410.33     3433.70     32.70 o 
  -7   5   3      217.62      183.59      3.03 o 
  -5   5   3     1258.62     1305.68     12.64 o 
  -3   5   3      396.94      418.58      4.39 o 
  -1   5   3     1202.21     1197.57      9.99 o 
   1   5   3      107.37      122.85      1.77 o 
   3   5   3        0.29        0.60      0.49 o 
   5   5   3     1032.21     1150.73     10.04 o 
   7   5   3      277.91      270.54      3.25 o 
   9   5   3      677.48      670.11      8.13 o 
  11   5   3      260.67      262.24      4.51 o 
  13   5   3      187.16      164.60      5.24 o 
  15   5   3        9.10       10.20      1.91 o 
  17   5   3       23.52       14.35      2.59 o 
  19   5   3       11.23       12.13      2.60 o 
  21   5   3       24.17       21.75      3.05 o 
  23   5   3       61.35       62.45      5.50 o 
  25   5   3        0.44        3.91      2.43 o 
 -30   6   3       24.38       26.63      4.86 o 
 -28   6   3        8.98        8.45      2.62 o 
 -26   6   3       29.87       35.27      3.40 o 
 -24   6   3        1.03       -1.11      1.68 o 
 -22   6   3       53.64       59.10      3.11 o 
 -20   6   3       15.66       12.45      1.75 o 
 -18   6   3      257.22      253.82      5.42 o 
 -16   6   3       54.49       48.02      2.36 o 
 -14   6   3     1095.37     1061.74     13.44 o 
 -12   6   3        0.01        0.59      0.73 o 
 -10   6   3     2023.09     1922.71     19.25 o 
  -8   6   3     1221.68     1279.47     12.76 o 
  -6   6   3      699.03      675.31      7.41 o 
  -4   6   3     2367.49     2561.03     20.88 o 
  -2   6   3     1490.56     1618.20     14.00 o 
   0   6   3       67.68       77.00      1.45 o 
   2   6   3      786.08      879.31      7.68 o 
   4   6   3      275.38      307.87      3.56 o 
   6   6   3        2.83        0.35      0.52 o 
   8   6   3      122.57      139.31      2.74 o 
  10   6   3      480.56      462.71      6.33 o 
  12   6   3        2.94        3.26      1.57 o 
  14   6   3        8.23        4.67      1.46 o 
  16   6   3       72.01       67.10      3.79 o 
  18   6   3       76.98       72.37      4.51 o 
  20   6   3        2.52        2.61      2.21 o 
  22   6   3        1.07        1.69      2.45 o 
  24   6   3       10.64        8.50      3.28 o 
 -31   7   3        3.52        5.29      3.23 o 
 -29   7   3       62.03       76.66      5.90 o 
 -27   7   3       39.72       46.11      4.59 o 
 -25   7   3       47.22       68.05      6.34 o 
 -23   7   3       52.69       55.99      4.67 o 
 -21   7   3       31.63       27.47      2.61 o 
 -19   7   3        3.85        2.37      1.49 o 
 -17   7   3      192.36      188.84      5.03 o 
 -15   7   3      877.17      829.50     12.00 o 
 -13   7   3       43.73       43.06      2.18 o 
 -11   7   3     1232.31     1182.82     12.76 o 
  -9   7   3     2022.79     1931.79     18.57 o 
  -7   7   3      190.17      181.00      3.24 o 
  -5   7   3     1148.13     1182.18     11.36 o 
  -3   7   3      197.88      230.52      2.96 o 
  -1   7   3       47.19       46.05      1.32 o 
   1   7   3     1272.85     1300.25     12.32 o 
   3   7   3      482.15      479.22      5.16 o 
   5   7   3     1481.70     1480.05     12.40 o 
   7   7   3        1.62        2.12      0.80 o 
   9   7   3        3.19        0.04      0.90 o 
  11   7   3        3.11        2.48      1.05 o 
  13   7   3        0.04        0.07      1.23 o 
  15   7   3      182.32      173.34      5.26 o 
  17   7   3       14.47        7.55      3.00 o 
  19   7   3       40.90       42.30      5.10 o 
  21   7   3        0.36        1.96      2.09 o 
  23   7   3        9.26       13.48      2.66 o 
  25   7   3        7.06        8.08      2.87 o 
 -30   8   3        4.44        4.72      3.31 o 
 -28   8   3        2.18        3.47      3.77 o 
 -26   8   3       62.07       80.24      5.69 o 
 -24   8   3       27.33       33.16      3.67 o 
 -22   8   3        6.13        4.89      2.75 o 
 -20   8   3       73.19       61.11      3.50 o 
 -18   8   3      164.30      161.94      4.69 o 
 -16   8   3      141.12      121.36      4.31 o 
 -14   8   3     3280.50     3149.88     35.86 o 
 -12   8   3       44.53       48.81      2.35 o 
 -10   8   3     1540.78     1435.00     16.45 o 
  -8   8   3        5.32        4.66      0.93 o 
  -6   8   3       22.07       34.69      1.67 o 
  -4   8   3        0.48        2.74      0.55 o 
  -2   8   3      837.64      846.22      7.51 o 
   0   8   3        2.86        2.33      0.67 o 
   2   8   3        9.08        9.50      0.94 o 
   4   8   3       29.29       21.40      1.09 o 
   6   8   3      481.38      446.83      5.68 o 
   8   8   3        5.86        1.71      1.01 o 
  10   8   3      586.47      598.15     10.55 o 
  12   8   3      341.67      330.84      6.06 o 
  14   8   3      172.33      181.70      4.90 o 
  16   8   3       36.94       33.84      3.41 o 
  18   8   3        3.22       -0.27      1.81 o 
  20   8   3        0.62       -0.13      1.81 o 
  22   8   3        4.20        3.78      2.26 o 
  24   8   3        0.20        1.67      2.87 o 
 -29   9   3        9.16       10.56      2.99 o 
 -27   9   3        0.21        1.12      2.68 o 
 -25   9   3        4.16        6.76      2.77 o 
 -23   9   3       38.84       44.69      4.93 o 
 -21   9   3       19.51       19.54      3.07 o 
 -19   9   3       61.98       52.80      3.34 o 
 -17   9   3        0.10        1.35      1.56 o 
 -15   9   3      114.04      114.54      3.80 o 
 -13   9   3      937.32      908.10     12.29 o 
 -11   9   3        0.77       -0.71      1.00 o 
  -9   9   3       14.38       10.51      1.36 o 
  -7   9   3      133.13       98.64      2.79 o 
  -5   9   3       31.82       32.97      1.36 o 
  -3   9   3      644.56      617.38      6.19 o 
  -1   9   3       30.22       35.52      1.27 o 
   1   9   3       21.73       27.41      1.22 o 
   3   9   3      591.70      566.80      6.25 o 
   5   9   3      252.20      244.03      3.86 o 
   7   9   3      108.08       96.65      3.07 o 
   9   9   3        0.77       -1.01      1.01 o 
  11   9   3      291.54      249.74      4.64 o 
  13   9   3      189.99      206.16      4.60 o 
  15   9   3       50.52       48.22      3.44 o 
  17   9   3       13.15       10.68      2.35 o 
  19   9   3        1.25        2.43      1.98 o 
  21   9   3        1.58        3.64      2.15 o 
  23   9   3        2.04        1.22      2.87 o 
 -28  10   3       19.69       18.72      3.43 o 
 -26  10   3       40.17       44.98      4.31 o 
 -24  10   3        0.23        2.76      2.55 o 
 -22  10   3       34.46       39.13      4.02 o 
 -20  10   3       76.26       90.07      5.67 o 
 -18  10   3       38.40       38.46      3.12 o 
 -16  10   3      677.51      588.79     11.97 o 
 -14  10   3      370.29      330.04      6.78 o 
 -12  10   3        1.86       -0.35      1.13 o 
 -10  10   3        9.86        5.37      1.91 o 
  -8  10   3       15.52       14.62      2.18 o 
  -6  10   3      170.16      172.89      3.72 o 
  -4  10   3       12.65       11.96      1.25 o 
  -2  10   3      476.20      470.20      5.83 o 
   0  10   3        0.04       -0.68      0.68 o 
   2  10   3       91.08       90.77      2.33 o 
   4  10   3      203.80      207.91      3.59 o 
   6  10   3       14.92       15.18      1.77 o 
   8  10   3       54.74       49.03      2.45 o 
  10  10   3        4.89        4.19      1.32 o 
  12  10   3       52.51       51.33      2.55 o 
  14  10   3      602.33      568.39     11.76 o 
  16  10   3        2.72        4.39      2.05 o 
  18  10   3       37.40       34.47      3.23 o 
  20  10   3        4.23        3.76      2.59 o 
  22  10   3        1.29        3.00      3.00 o 
 -27  11   3        0.00       -1.55      2.42 o 
 -25  11   3       15.69       24.00      3.52 o 
 -23  11   3       10.17        9.67      4.14 o 
 -21  11   3       13.18       11.58      3.30 o 
 -19  11   3        0.00        0.00      2.09 o 
 -17  11   3       20.27       15.16      3.87 o 
 -15  11   3       80.03       64.94      3.76 o 
 -13  11   3      129.64      123.47      4.04 o 
 -11  11   3       58.86       56.47      3.04 o 
  -9  11   3        0.71       -0.20      1.09 o 
  -7  11   3     1348.44     1261.36     18.06 o 
  -5  11   3      206.36      194.61      5.47 o 
  -3  11   3       64.10       68.34      2.39 o 
  -1  11   3        1.54        0.53      0.95 o 
   1  11   3      180.91      161.38      3.00 o 
   3  11   3       65.29       70.30      2.87 o 
   5  11   3     1061.30     1029.72     13.86 o 
   7  11   3      207.42      199.44      4.01 o 
   9  11   3      130.09      123.38      3.41 o 
  11  11   3        1.23       -1.01      1.18 o 
  13  11   3        1.89        1.68      1.64 o 
  15  11   3        6.47        9.16      2.17 o 
  17  11   3        0.68       -1.66      2.09 o 
  19  11   3        1.61        1.24      2.62 o 
  21  11   3        5.49        4.77      3.20 o 
 -26  12   3        6.82       10.74      3.10 o 
 -24  12   3        0.03        0.07      2.34 o 
 -22  12   3        1.99        4.11      2.53 o 
 -20  12   3       28.98       35.95      4.09 o 
 -18  12   3       32.82       35.71      3.85 o 
 -16  12   3        0.39        2.05      2.18 o 
 -14  12   3       15.34       10.63      2.18 o 
 -12  12   3       48.71       42.02      3.97 o 
 -10  12   3        0.00       -1.01      1.24 o 
  -8  12   3      237.79      242.32      5.94 o 
  -6  12   3      278.00      269.27      5.84 o 
  -4  12   3     1420.95     1384.78     15.51 o 
  -2  12   3      337.40      318.89      5.06 o 
   0  12   3      100.58       95.86      3.04 o 
   2  12   3       96.16       96.58      3.20 o 
   4  12   3      810.12      846.14      9.83 o 
   6  12   3       80.71       82.56      2.70 o 
   8  12   3        6.44        5.94      1.32 o 
  10  12   3       26.80       22.52      1.89 o 
  12  12   3       23.69       19.10      2.05 o 
  14  12   3        1.16        2.06      1.64 o 
  16  12   3        1.92        3.24      2.35 o 
  18  12   3        6.47        7.65      3.02 o 
  20  12   3        0.38       -0.75      2.69 o 
 -25  13   3       29.48       33.46      4.17 o 
 -23  13   3       19.94       27.11      3.67 o 
 -21  13   3        4.60        1.81      2.38 o 
 -19  13   3       10.50       11.96      2.96 o 
 -17  13   3        0.01       -1.46      2.01 o 
 -15  13   3        2.24        2.49      2.06 o 
 -13  13   3        3.85        5.77      1.86 o 
 -11  13   3       17.11       17.74      2.71 o 
  -9  13   3       60.56       59.85      3.37 o 
  -7  13   3        3.48        3.87      1.36 o 
  -5  13   3      722.70      654.66      9.39 o 
  -3  13   3      131.87      131.00      3.43 o 
  -1  13   3      220.14      229.35      4.96 o 
   1  13   3      197.94      196.81      4.62 o 
   3  13   3      311.12      293.50      6.09 o 
   5  13   3       80.76       79.03      3.51 o 
   7  13   3        0.00        0.71      1.16 o 
   9  13   3       12.94       13.19      1.79 o 
  11  13   3        0.59       -0.62      1.39 o 
  13  13   3        9.47       10.75      2.23 o 
  15  13   3        0.00       -2.98      3.03 o 
  17  13   3        1.85       -0.94      2.87 o 
  19  13   3        0.70        0.72      2.74 o 
 -24  14   3       24.12       35.11      4.32 o 
 -22  14   3       10.80       19.98      3.54 o 
 -20  14   3       10.80       15.29      3.18 o 
 -18  14   3        1.06        1.84      2.08 o 
 -16  14   3        0.10       -1.46      1.98 o 
 -14  14   3       18.47       25.47      3.12 o 
 -12  14   3        5.87        4.18      2.19 o 
 -10  14   3        1.77        1.38      1.54 o 
  -8  14   3       90.53       78.34      3.86 o 
  -6  14   3       82.71       78.63      3.50 o 
  -4  14   3        4.00        2.47      1.48 o 
  -2  14   3        0.57        1.03      1.40 o 
   0  14   3       35.43       32.33      2.47 o 
   2  14   3        0.96        0.98      1.28 o 
   4  14   3        0.53        0.45      1.48 o 
   6  14   3      109.96      104.17      5.23 o 
   8  14   3        0.14       -0.03      1.48 o 
  10  14   3        0.44        3.10      1.86 o 
  12  14   3        0.00        1.58      1.81 o 
  14  14   3        2.64        2.89      2.03 o 
  16  14   3        0.00       -1.07      2.62 o 
  18  14   3        0.39       -2.13      2.83 o 
 -23  15   3       12.82       20.07      6.50 o 
 -21  15   3       17.20       13.86      3.02 o 
 -19  15   3        2.00       -0.38      2.05 o 
 -17  15   3       27.17       31.40      5.28 o 
 -15  15   3       19.04       15.01      2.77 o 
 -13  15   3       11.20       12.16      2.36 o 
 -11  15   3        1.99        1.70      1.94 o 
  -9  15   3        3.38        4.12      1.74 o 
  -7  15   3        4.30        3.47      1.56 o 
  -5  15   3        8.50       10.50      1.84 o 
  -3  15   3        7.51        8.82      1.93 o 
  -1  15   3        4.98        7.13      1.83 o 
   1  15   3        0.19        1.15      1.37 o 
   3  15   3       13.87       14.64      2.13 o 
   5  15   3        1.11        4.68      1.68 o 
   7  15   3        4.35        8.72      2.62 o 
   9  15   3        1.69        2.68      2.37 o 
  11  15   3        0.03        1.04      2.71 o 
  13  15   3        4.90        9.87      2.48 o 
  15  15   3        2.14        1.47      2.82 o 
  17  15   3       10.47        4.40      6.81 o 
 -20  16   3        1.70        3.45      2.57 o 
 -18  16   3       16.48       20.74      3.15 o 
 -16  16   3       17.15       19.52      3.04 o 
 -14  16   3        4.87        7.57      2.41 o 
 -12  16   3        5.51        7.57      2.25 o 
 -10  16   3       40.19       38.20      3.36 o 
  -8  16   3        2.11        2.00      1.75 o 
  -6  16   3        2.89        4.39      2.00 o 
  -4  16   3        3.35        0.49      2.08 o 
  -2  16   3        2.09        1.98      1.88 o 
   0  16   3        2.33        3.70      1.87 o 
   2  16   3        1.66        1.41      1.70 o 
   4  16   3       33.76       41.18      3.51 o 
   6  16   3       18.86       25.93      4.20 o 
   8  16   3       21.97       23.61      3.84 o 
  10  16   3        4.11        3.63      2.60 o 
  12  16   3       16.00       23.80      3.69 o 
  14  16   3        0.07        4.99      3.46 o 
 -19  17   3        2.51        8.97      6.87 o 
 -17  17   3       10.67       16.12      3.80 o 
 -15  17   3        0.29        0.90      2.21 o 
 -13  17   3       34.37       36.42      3.63 o 
 -11  17   3        1.17        3.80      2.09 o 
  -9  17   3        0.37        4.51      2.05 o 
  -7  17   3        7.66        6.42      2.61 o 
  -5  17   3        1.76        2.93      2.29 o 
  -3  17   3       52.85       58.37      4.63 o 
  -1  17   3        2.01        2.49      1.97 o 
   1  17   3       14.22       22.38      3.27 o 
   3  17   3       39.17       40.78      3.65 o 
   5  17   3        5.09        8.38      3.20 o 
   7  17   3       19.54       24.84      3.75 o 
   9  17   3        1.39        3.28      2.57 o 
  11  17   3        4.79        4.96      2.91 o 
 -16  18   3        0.38       -2.01      2.18 o 
 -14  18   3        1.23        1.09      2.23 o 
 -12  18   3        1.10        3.83      2.27 o 
 -10  18   3        9.31       12.26      2.59 o 
  -8  18   3       14.88       16.31      3.77 o 
  -6  18   3        4.74        4.75      2.55 o 
  -4  18   3        3.38        4.06      2.42 o 
  -2  18   3        9.12       15.38      3.94 o 
   0  18   3        0.96        4.87      2.67 o 
   2  18   3        1.35        5.08      2.47 o 
   4  18   3        1.95        5.77      2.43 o 
   6  18   3        0.00        1.57      3.01 o 
   8  18   3        2.26        1.33      2.75 o 
  10  18   3        1.20        1.48      5.96 o 
 -11  19   3       11.01       16.58      3.55 o 
  -9  19   3       36.71       44.98      4.73 o 
  -7  19   3       23.57       29.69      5.34 o 
  -5  19   3        1.99        5.99      3.78 o 
  -3  19   3        0.94        4.95      3.05 o 
  -1  19   3        0.47        2.06      2.71 o 
   1  19   3       29.45       43.98      5.10 o 
   3  19   3        0.60        6.16      2.85 o 
   5  19   3        0.08        1.15      2.62 o 
  -6  20   3       10.56       18.60      7.50 o 
  -4  20   3        0.98        5.34      3.16 o 
  -2  20   3        1.08        1.73      2.96 o 
   0  20   3        0.04        7.91      6.31 o 
 -32   0   4       21.46       14.67      7.10 o 
 -30   0   4      149.84      179.81     14.85 o 
 -28   0   4       61.56       64.00      6.76 o 
 -26   0   4        2.41        4.26      2.50 o 
 -24   0   4      238.42      254.19      7.86 o 
 -22   0   4      171.99      149.83      5.40 o 
 -20   0   4       35.63       30.36      2.89 o 
 -18   0   4        0.02       -1.09      1.75 o 
 -16   0   4        3.62        0.23      0.81 o 
 -14   0   4      590.35      603.42      8.74 o 
 -12   0   4        2.52        3.96      0.94 o 
 -10   0   4      811.99      866.61     10.87 o 
  -8   0   4      492.61      525.59      6.73 o 
  -6   0   4     4960.72     4889.91     50.17 o 
  -4   0   4     3950.07     4012.28     44.33 o 
  -2   0   4     7811.17     7981.42     86.48 o 
   0   0   4    25895.99    27236.22    289.65 o 
   2   0   4     4012.49     4241.48     43.60 o 
   4   0   4      184.18      195.49      3.37 o 
   6   0   4        0.70       -0.38      1.11 o 
   8   0   4        3.36        7.07      1.95 o 
  10   0   4      253.30      263.63      9.98 o 
  12   0   4      195.62      209.17      9.22 o 
  14   0   4       29.18       32.72      4.66 o 
  16   0   4       54.45       54.41      8.65 o 
  18   0   4        4.82        4.56      4.77 o 
  20   0   4        1.26       -2.25      4.85 o 
  22   0   4        1.08       -0.83      5.40 o 
  24   0   4        0.92        7.35      6.35 o 
 -33   1   4       13.43        8.58      5.56 o 
 -31   1   4       16.36       18.81      5.32 o 
 -29   1   4       38.24       42.39      7.37 o 
 -27   1   4        0.91        0.32      1.98 o 
 -25   1   4       10.78       14.87      2.19 o 
 -23   1   4        9.64        6.38      1.53 o 
 -21   1   4       56.02       61.50      3.29 o 
 -19   1   4       58.50       56.95      2.56 o 
 -17   1   4       36.02       39.27      1.88 o 
 -15   1   4      179.50      176.45      2.77 o 
 -13   1   4     1015.94     1005.06      9.08 o 
 -11   1   4       26.30       27.40      1.02 o 
  -9   1   4     2781.82     2822.98     21.43 o 
  -7   1   4      726.28      750.87      6.33 o 
  -5   1   4      533.21      497.70      4.52 o 
  -3   1   4     1693.06     1780.30     13.02 o 
  -1   1   4     4682.94     5196.55     53.35 o 
   1   1   4     1671.83     1743.35     14.29 o 
   3   1   4      104.32      113.33      2.41 o 
   5   1   4       33.63       37.46      1.28 o 
   7   1   4     1078.71     1058.99     12.43 o 
   9   1   4        1.03        2.38      1.24 o 
  11   1   4      319.47      334.69      6.97 o 
  13   1   4       20.79       19.96      2.12 o 
  15   1   4        5.42        5.05      1.91 o 
  17   1   4        5.37        5.16      2.50 o 
  19   1   4       18.82       18.02      3.86 o 
  21   1   4       12.75       11.02      3.85 o 
  23   1   4        6.69        6.80      3.78 o 
  25   1   4        0.16       -0.47      3.46 o 
 -32   2   4        0.14       -4.09      4.09 o 
 -30   2   4       37.78       39.07      4.83 o 
 -28   2   4       18.07       17.17      3.68 o 
 -26   2   4       60.77       60.18      4.16 o 
 -24   2   4        9.17        9.77      1.75 o 
 -22   2   4       58.35       52.66      2.86 o 
 -20   2   4      133.65      136.06      3.46 o 
 -18   2   4      272.94      258.13      4.26 o 
 -16   2   4       13.39       15.37      1.25 o 
 -14   2   4       48.48       50.16      1.59 o 
 -12   2   4      689.55      780.32      7.33 o 
 -10   2   4      539.38      525.69      5.26 o 
  -8   2   4        4.56        7.62      0.66 o 
  -6   2   4      139.05      181.21      2.23 o 
  -4   2   4      438.92      474.69      4.29 o 
  -2   2   4     4648.50     5058.65     37.97 o 
   0   2   4     2270.96     2502.45     20.55 o 
   2   2   4     1189.12     1252.71     10.62 o 
   4   2   4      878.98      988.49      9.09 o 
   6   2   4       57.38       61.47      1.68 o 
   8   2   4      201.22      198.21      4.43 o 
  10   2   4      281.01      284.90      5.79 o 
  12   2   4        1.94        1.99      1.36 o 
  14   2   4       32.72       29.73      2.68 o 
  16   2   4        3.82        2.75      2.14 o 
  18   2   4       64.64       53.49      4.17 o 
  20   2   4       25.87       32.67      4.21 o 
  22   2   4       18.96       13.29      3.68 o 
  24   2   4        5.92        4.66      4.55 o 
 -31   3   4        2.13       -1.99      2.53 o 
 -29   3   4        1.19        3.88      2.44 o 
 -27   3   4       34.54       36.65      4.05 o 
 -25   3   4        0.39       -1.69      1.69 o 
 -23   3   4        1.83        0.38      1.41 o 
 -21   3   4      319.49      331.17      6.03 o 
 -19   3   4       83.06      101.06      3.19 o 
 -17   3   4      582.49      566.09      7.24 o 
 -15   3   4       61.69       54.77      1.85 o 
 -13   3   4       12.75       13.05      1.02 o 
 -11   3   4      221.68      242.62      3.05 o 
  -9   3   4       20.33       21.71      0.95 o 
  -7   3   4       54.56       57.47      1.51 o 
  -5   3   4       10.82       11.84      0.76 o 
  -3   3   4      256.40      278.26      3.28 o 
  -1   3   4     2557.37     2719.86     22.19 o 
   1   3   4     1719.42     1801.37     13.69 o 
   3   3   4        0.12       -0.58      0.58 o 
   5   3   4       50.66       51.23      1.52 o 
   7   3   4       24.97       25.27      1.44 o 
   9   3   4       69.49       73.35      3.04 o 
  11   3   4        0.05        0.03      1.52 o 
  13   3   4      115.01      110.12      4.26 o 
  15   3   4       91.93       96.49      4.52 o 
  17   3   4        1.40        0.94      2.33 o 
  19   3   4      171.97      177.24      8.52 o 
  21   3   4       10.30        9.97      3.35 o 
  23   3   4        2.48       -1.73      2.86 o 
 -32   4   4       16.79       23.20      3.99 o 
 -30   4   4       10.79       10.75      3.19 o 
 -28   4   4       22.15       33.82      3.95 o 
 -26   4   4        0.03       -0.05      2.23 o 
 -24   4   4       48.51       45.18      3.67 o 
 -22   4   4      148.40      113.94      3.57 o 
 -20   4   4      125.50      119.12      3.45 o 
 -18   4   4     1965.38     1827.93     21.83 o 
 -16   4   4       57.22       60.16      2.35 o 
 -14   4   4     1379.49     1338.89     14.49 o 
 -12   4   4       30.04       22.52      1.11 o 
 -10   4   4      447.50      423.95      4.50 o 
  -8   4   4       86.46       83.60      1.64 o 
  -6   4   4      670.97      730.05      6.83 o 
  -4   4   4        3.08        0.86      0.54 o 
  -2   4   4      436.10      456.66      4.92 o 
   0   4   4     1368.73     1397.01     11.17 o 
   2   4   4      128.05      120.10      1.65 o 
   4   4   4      315.64      314.28      3.95 o 
   6   4   4      200.15      205.88      3.44 o 
   8   4   4      474.78      468.07      7.59 o 
  10   4   4       46.87       51.53      3.11 o 
  12   4   4       43.35       41.91      2.94 o 
  14   4   4       42.00       41.02      3.12 o 
  16   4   4      134.86      137.05      5.41 o 
  18   4   4       72.30       73.92      4.84 o 
  20   4   4        2.96       -0.44      2.79 o 
  22   4   4       10.52       14.86      3.67 o 
  24   4   4        0.02       -0.77      3.03 o 
 -31   5   4       57.90       68.70      6.31 o 
 -29   5   4       10.38       14.27      3.31 o 
 -27   5   4        2.92        0.67      2.29 o 
 -25   5   4        0.44        2.33      2.18 o 
 -23   5   4      119.43      121.46      4.47 o 
 -21   5   4      276.08      263.94      5.71 o 
 -19   5   4       44.99       45.74      2.44 o 
 -17   5   4        1.39        0.27      1.14 o 
 -15   5   4       22.29       15.76      1.55 o 
 -13   5   4      366.63      352.43      5.04 o 
 -11   5   4       66.54       60.14      1.74 o 
  -9   5   4     1708.01     1754.67     16.18 o 
  -7   5   4     1234.28     1212.73     11.56 o 
  -5   5   4      921.77      916.76      8.67 o 
  -3   5   4      448.63      425.07      4.80 o 
  -1   5   4      112.20      180.30      2.71 o 
   1   5   4       10.67       13.25      0.82 o 
   3   5   4      310.56      295.00      3.79 o 
   5   5   4       88.06       94.35      2.24 o 
   7   5   4      216.81      230.22      3.97 o 
   9   5   4       22.76       31.02      3.35 o 
  11   5   4      204.40      192.43      5.29 o 
  13   5   4       14.05       14.63      2.29 o 
  15   5   4       40.56       47.44      6.17 o 
  17   5   4        0.00        2.24      2.25 o 
  19   5   4       26.38       28.30      3.48 o 
  21   5   4        0.52        0.31      2.41 o 
  23   5   4        9.81        6.42      3.29 o 
 -30   6   4        0.53        2.78      2.81 o 
 -28   6   4       18.17       25.03      5.85 o 
 -26   6   4        3.10        2.31      2.39 o 
 -24   6   4        0.50       -1.68      1.68 o 
 -22   6   4       71.53       67.41      3.77 o 
 -20   6   4       16.98       15.25      1.98 o 
 -18   6   4      152.01      156.22      4.26 o 
 -16   6   4       99.36       95.30      3.18 o 
 -14   6   4      391.57      369.26      6.65 o 
 -12   6   4        0.79       -0.96      0.96 o 
 -10   6   4       56.79       56.62      2.11 o 
  -8   6   4      651.14      636.14      8.81 o 
  -6   6   4     1397.12     1361.24     11.88 o 
  -4   6   4      443.61      453.83      4.95 o 
  -2   6   4      422.78      452.74      5.38 o 
   0   6   4      124.51      124.29      2.15 o 
   2   6   4      559.79      579.55      5.65 o 
   4   6   4      164.23      155.98      3.55 o 
   6   6   4      298.26      309.82      5.12 o 
   8   6   4      147.06      124.08      3.13 o 
  10   6   4        0.69        0.65      1.29 o 
  12   6   4      170.14      171.64      5.19 o 
  14   6   4       33.45       38.92      3.55 o 
  16   6   4        3.31        3.01      2.30 o 
  18   6   4        0.07       -2.07      2.07 o 
  20   6   4        2.39        4.89      2.63 o 
  22   6   4        4.88        1.18      2.55 o 
 -31   7   4       27.32       17.52      4.75 o 
 -29   7   4        2.25        5.45      3.44 o 
 -27   7   4       34.81       43.99      4.43 o 
 -25   7   4       14.73       18.86      3.16 o 
 -23   7   4       71.74       64.62      4.71 o 
 -21   7   4        2.08        2.63      2.03 o 
 -19   7   4      176.05      181.98      5.18 o 
 -17   7   4        7.17        1.84      1.30 o 
 -15   7   4       10.55        7.33      1.70 o 
 -13   7   4      502.68      460.89     11.40 o 
 -11   7   4       85.35       73.20      3.00 o 
  -9   7   4        4.71        4.60      1.03 o 
  -7   7   4       25.83       26.86      1.55 o 
  -5   7   4      525.54      541.06      7.79 o 
  -3   7   4      657.12      655.19      6.66 o 
  -1   7   4        7.13        9.12      0.88 o 
   1   7   4      154.49      158.10      2.48 o 
   3   7   4       80.37       85.28      2.22 o 
   5   7   4       15.23       18.30      1.65 o 
   7   7   4        0.48        0.89      1.05 o 
   9   7   4       39.29       46.04      2.57 o 
  11   7   4       67.82       65.38      3.40 o 
  13   7   4        2.46        2.70      1.97 o 
  15   7   4       17.41       13.30      3.10 o 
  17   7   4       29.47       34.84      3.59 o 
  19   7   4        1.67        1.63      2.32 o 
  21   7   4        1.81        3.61      2.57 o 
  23   7   4        0.08       -0.67      2.28 o 
 -30   8   4        7.38        5.31      3.86 o 
 -28   8   4        0.35       -1.50      2.44 o 
 -26   8   4       57.17       72.72      5.46 o 
 -24   8   4        0.58        1.77      2.21 o 
 -22   8   4        5.25        4.30      2.23 o 
 -20   8   4       30.52       24.07      3.78 o 
 -18   8   4       66.02       57.85      3.46 o 
 -16   8   4       13.88       16.07      2.19 o 
 -14   8   4     1384.78     1321.89     18.49 o 
 -12   8   4        6.83        9.67      1.57 o 
 -10   8   4      148.29      156.04      4.04 o 
  -8   8   4        0.34        0.49      0.95 o 
  -6   8   4      434.11      438.48      6.48 o 
  -4   8   4      813.61      800.72      8.39 o 
  -2   8   4        8.24        7.64      0.92 o 
   0   8   4       86.28       86.53      1.90 o 
   2   8   4       21.17       22.26      1.50 o 
   4   8   4      820.87      841.93     12.10 o 
   6   8   4        7.11        5.82      1.29 o 
   8   8   4        0.24       -0.88      1.16 o 
  10   8   4        0.17        3.19      1.99 o 
  12   8   4      233.43      227.99      6.22 o 
  14   8   4       66.07       64.54      4.41 o 
  16   8   4        2.18        2.35      2.33 o 
  18   8   4        0.21       -1.26      2.32 o 
  20   8   4       14.45       18.49      3.70 o 
  22   8   4        0.55        0.65      2.31 o 
 -29   9   4        0.37       -2.49      2.49 o 
 -27   9   4       20.17       28.51      4.31 o 
 -25   9   4       24.33       24.36      3.67 o 
 -23   9   4       11.95       14.28      2.99 o 
 -21   9   4        3.40        5.56      2.43 o 
 -19   9   4      145.54      155.78      7.22 o 
 -17   9   4      387.47      336.08      7.62 o 
 -15   9   4       14.79       12.65      1.85 o 
 -13   9   4      420.10      405.96      7.01 o 
 -11   9   4       78.98       75.35      3.04 o 
  -9   9   4       94.44      100.02      3.13 o 
  -7   9   4      297.83      295.49      5.48 o 
  -5   9   4      244.33      231.81      3.95 o 
  -3   9   4        0.08       -0.86      0.86 o 
  -1   9   4      255.32      254.12      3.87 o 
   1   9   4      183.40      167.79      2.99 o 
   3   9   4       63.26       62.23      2.45 o 
   5   9   4      474.14      457.47      7.42 o 
   7   9   4      167.12      177.53      4.27 o 
   9   9   4       10.86        8.56      1.62 o 
  11   9   4       44.49       44.14      3.05 o 
  13   9   4        0.19        4.61      2.36 o 
  15   9   4      341.99      348.32      9.55 o 
  17   9   4        4.21        5.33      2.26 o 
  19   9   4        9.55        8.07      2.43 o 
  21   9   4        0.01        3.61      2.25 o 
 -28  10   4        9.52       11.30      3.43 o 
 -26  10   4       10.84       11.26      3.34 o 
 -24  10   4      167.53      195.85      7.79 o 
 -22  10   4        5.23        2.74      2.57 o 
 -20  10   4      116.29      128.59      6.06 o 
 -18  10   4       13.12        4.01      2.29 o 
 -16  10   4       19.41       24.95      3.05 o 
 -14  10   4       40.71       31.76      2.53 o 
 -12  10   4       24.13       28.14      2.09 o 
 -10  10   4       11.94        9.30      1.49 o 
  -8  10   4      111.57      104.99      3.31 o 
  -6  10   4      374.17      375.95      8.42 o 
  -4  10   4      162.08      147.65      3.19 o 
  -2  10   4      227.20      225.16      3.98 o 
   0  10   4      499.34      497.53      6.82 o 
   2  10   4        0.38       -0.80      0.96 o 
   4  10   4      153.76      150.29      5.59 o 
   6  10   4      128.35      137.17      3.59 o 
   8  10   4       58.64       65.66      2.91 o 
  10  10   4        0.04        0.06      1.71 o 
  12  10   4        1.75        1.24      1.63 o 
  14  10   4        2.99        4.40      2.15 o 
  16  10   4        0.01        8.08      2.30 o 
  18  10   4        2.80        5.36      2.30 o 
  20  10   4       11.61       11.28      2.76 o 
 -27  11   4       19.36       29.14      4.30 o 
 -25  11   4        2.15        0.61      2.67 o 
 -23  11   4       38.41       41.27      4.47 o 
 -21  11   4        2.65        0.71      2.18 o 
 -19  11   4        1.54       -1.12      1.96 o 
 -17  11   4       76.23       71.59      5.05 o 
 -15  11   4       75.63       80.62      6.11 o 
 -13  11   4      159.75      146.44      4.92 o 
 -11  11   4        7.25        9.52      1.59 o 
  -9  11   4       37.69       35.16      2.33 o 
  -7  11   4       84.97       94.49      3.80 o 
  -5  11   4       31.24       32.65      2.56 o 
  -3  11   4       29.09       36.74      1.97 o 
  -1  11   4       56.36       50.22      2.29 o 
   1  11   4      177.83      175.59      4.26 o 
   3  11   4       18.34       18.29      1.74 o 
   5  11   4      118.09      125.64      3.50 o 
   7  11   4        4.68        6.92      1.51 o 
   9  11   4       71.15       76.77      3.25 o 
  11  11   4       37.78       37.00      3.48 o 
  13  11   4       13.30       13.41      2.50 o 
  15  11   4       20.57       21.71      2.89 o 
  17  11   4       21.79       21.16      3.00 o 
  19  11   4        0.02        2.39      2.62 o 
 -26  12   4        5.34        5.87      3.07 o 
 -24  12   4        2.37        0.24      2.66 o 
 -22  12   4        0.25       -0.94      2.50 o 
 -20  12   4        0.00        0.37      2.18 o 
 -18  12   4        1.25        3.02      2.36 o 
 -16  12   4        3.94        1.39      1.97 o 
 -14  12   4        2.73        3.22      1.98 o 
 -12  12   4       60.38       60.50      3.73 o 
 -10  12   4        2.58        3.48      1.36 o 
  -8  12   4      227.08      225.20      5.14 o 
  -6  12   4        0.01        3.43      1.43 o 
  -4  12   4      656.63      658.36     14.07 o 
  -2  12   4       70.84       77.11      3.02 o 
   0  12   4        1.18        2.92      1.44 o 
   2  12   4      141.18      128.19      4.31 o 
   4  12   4       99.97      110.16      6.45 o 
   6  12   4      286.98      283.87      7.53 o 
   8  12   4       31.12       31.99      2.44 o 
  10  12   4        0.18        0.49      1.55 o 
  12  12   4       24.40       26.59      2.87 o 
  14  12   4        0.68        0.54      2.10 o 
  16  12   4        0.03        0.66      2.12 o 
  18  12   4        1.95        4.74      2.75 o 
 -25  13   4       34.12       67.05      5.98 o 
 -23  13   4        2.41       -1.48      2.49 o 
 -21  13   4       26.27       24.08      4.09 o 
 -19  13   4        4.99        1.84      3.18 o 
 -17  13   4        2.28        4.58      3.00 o 
 -15  13   4       25.07       24.09      3.38 o 
 -13  13   4       36.56       42.16      3.67 o 
 -11  13   4       87.92       83.76      4.37 o 
  -9  13   4       81.77       86.56      3.77 o 
  -7  13   4       22.17       22.82      2.02 o 
  -5  13   4        6.91       12.20      1.88 o 
  -3  13   4       55.50       59.41      3.25 o 
  -1  13   4        0.01        1.30      1.50 o 
   1  13   4        2.57        4.33      1.64 o 
   3  13   4        2.03        5.49      1.74 o 
   5  13   4        2.48        2.49      2.10 o 
   7  13   4       45.17       56.22      3.60 o 
   9  13   4        5.64        6.12      2.11 o 
  11  13   4       26.90       24.06      2.73 o 
  13  13   4       15.80       16.11      2.62 o 
  15  13   4        0.31        2.08      2.41 o 
  17  13   4        0.73        1.87      2.56 o 
 -24  14   4       31.30       44.54      4.91 o 
 -22  14   4       28.30       34.85      5.30 o 
 -20  14   4        7.20       11.91      3.26 o 
 -18  14   4        3.91        4.62      2.63 o 
 -16  14   4        6.69       10.10      2.67 o 
 -14  14   4        1.75       -0.62      1.97 o 
 -12  14   4        1.51        0.65      2.25 o 
 -10  14   4        0.22        1.05      1.74 o 
  -8  14   4       13.42        9.20      2.08 o 
  -6  14   4       30.54       31.81      2.75 o 
  -4  14   4       17.79       12.51      2.04 o 
  -2  14   4       70.16       61.15      3.66 o 
   0  14   4       20.86       21.34      2.86 o 
   2  14   4       36.96       35.88      2.74 o 
   4  14   4        3.85        6.32      1.86 o 
   6  14   4       19.60       17.87      5.02 o 
   8  14   4        1.41        5.17      2.27 o 
  10  14   4        0.15        2.19      2.05 o 
  12  14   4        3.98        7.19      2.55 o 
  14  14   4        0.39        4.45      2.48 o 
  16  14   4        0.38       -0.92      2.44 o 
 -21  15   4        7.19       10.67      3.80 o 
 -19  15   4       15.45       22.28      3.57 o 
 -17  15   4       13.96       14.88      3.68 o 
 -15  15   4       37.23       48.14      4.19 o 
 -13  15   4        4.92        1.14      2.14 o 
 -11  15   4        2.70        0.85      1.99 o 
  -9  15   4       17.23       15.78      2.68 o 
  -7  15   4       24.43       21.44      2.80 o 
  -5  15   4        7.06        3.41      1.91 o 
  -3  15   4        0.48        0.10      1.90 o 
  -1  15   4       17.41       18.10      2.73 o 
   1  15   4        0.56        0.72      1.76 o 
   3  15   4        6.91        9.03      2.31 o 
   5  15   4       19.24       20.57      2.96 o 
   7  15   4        0.57        4.75      2.16 o 
   9  15   4        0.36        2.23      2.47 o 
  11  15   4        0.32       -3.01      3.01 o 
  13  15   4        3.85       -1.93      4.81 o 
 -20  16   4        0.29        0.99      2.45 o 
 -18  16   4       17.56       21.17      3.30 o 
 -16  16   4       32.24       40.24      4.31 o 
 -14  16   4        0.85       -1.35      2.26 o 
 -12  16   4       14.38       16.50      2.96 o 
 -10  16   4       18.12       14.55      2.83 o 
  -8  16   4        1.17        1.41      2.05 o 
  -6  16   4        0.84        2.50      2.40 o 
  -4  16   4        0.17        3.03      2.15 o 
  -2  16   4        2.29       -0.65      1.88 o 
   0  16   4        5.46        3.96      2.11 o 
   2  16   4        2.83        2.09      2.43 o 
   4  16   4        0.12        2.62      2.23 o 
   6  16   4        0.98        0.65      2.39 o 
   8  16   4        3.26        4.45      2.75 o 
  10  16   4        0.81        3.44      2.74 o 
  12  16   4        5.08        3.98      3.57 o 
 -17  17   4        1.66       -0.63      2.21 o 
 -15  17   4        6.97        7.99      2.57 o 
 -13  17   4       29.99       32.95      3.52 o 
 -11  17   4        5.12        4.97      2.26 o 
  -9  17   4        0.27       -2.16      2.16 o 
  -7  17   4        0.03        1.25      2.46 o 
  -5  17   4        3.53        7.76      2.76 o 
  -3  17   4        1.12        3.60      2.10 o 
  -1  17   4        8.30        9.75      2.47 o 
   1  17   4        8.18       11.88      3.49 o 
   3  17   4        2.97        5.23      3.10 o 
   5  17   4        3.45        3.60      2.88 o 
   7  17   4        0.11        0.25      2.45 o 
   9  17   4        0.77        0.42      2.67 o 
 -14  18   4        4.37        6.22      2.57 o 
 -12  18   4        0.75        1.40      2.23 o 
 -10  18   4       10.96        8.91      3.16 o 
  -8  18   4        0.72       -0.65      2.62 o 
  -6  18   4        0.29        1.47      2.49 o 
  -4  18   4        0.08        1.08      2.40 o 
  -2  18   4        8.07       10.55      3.05 o 
   0  18   4       16.89       26.54      3.26 o 
   2  18   4        0.33        1.36      3.02 o 
   4  18   4        8.82       11.92      3.66 o 
   6  18   4        0.12        8.38      3.00 o 
  -9  19   4        9.13       10.84      3.45 o 
  -7  19   4       14.66       19.82      3.81 o 
  -5  19   4        9.93       11.48      3.07 o 
  -3  19   4       14.80       18.95      4.40 o 
  -1  19   4        1.48        8.52      3.26 o 
   1  19   4        2.33        8.02      3.38 o 
 -31   1   5       26.22       34.69      6.08 o 
 -29   1   5       12.04       12.60      3.55 o 
 -27   1   5       65.49       86.22      5.62 o 
 -25   1   5        7.12        7.63      2.04 o 
 -23   1   5      129.92      111.60      4.34 o 
 -21   1   5      258.39      247.96      5.15 o 
 -19   1   5       15.87       11.45      1.54 o 
 -17   1   5      123.80      100.66      2.86 o 
 -15   1   5        3.77        2.34      0.94 o 
 -13   1   5      225.95      239.35      3.52 o 
 -11   1   5      123.28      112.76      2.22 o 
  -9   1   5     1234.12     1257.26     10.51 o 
  -7   1   5       52.78       53.03      1.47 o 
  -5   1   5        4.01        2.92      0.68 o 
  -3   1   5      494.30      584.61      5.76 o 
  -1   1   5        0.25        1.58      0.72 o 
   1   1   5     3417.98     3571.29     27.54 o 
   3   1   5      216.73      211.93      3.99 o 
   5   1   5      339.39      356.85      6.69 o 
   7   1   5       59.22       68.19      3.51 o 
   9   1   5       25.72       37.65      2.79 o 
  11   1   5        2.72        4.80      1.77 o 
  13   1   5        0.08       -1.30      2.10 o 
  15   1   5        1.29        1.92      2.37 o 
  17   1   5       16.97       15.28      3.91 o 
  19   1   5       48.61       46.18      5.76 o 
  21   1   5       10.06        6.05      3.68 o 
 -32   2   5        3.68        2.10      3.09 o 
 -30   2   5       27.38       28.33      4.51 o 
 -28   2   5      127.78      146.07     10.20 o 
 -26   2   5       14.19        9.72      2.37 o 
 -24   2   5      136.06      140.30      4.72 o 
 -22   2   5       17.21       16.23      2.06 o 
 -20   2   5     1806.19     1754.21     23.05 o 
 -18   2   5      158.07      154.63      3.87 o 
 -16   2   5        9.29        5.57      1.10 o 
 -14   2   5      314.86      321.08      4.62 o 
 -12   2   5      463.50      489.67      5.65 o 
 -10   2   5       29.03       23.38      1.08 o 
  -8   2   5      263.20      218.94      2.84 o 
  -6   2   5      639.98      633.80      5.80 o 
  -4   2   5      140.14      144.73      2.35 o 
  -2   2   5      111.55      130.09      2.51 o 
   0   2   5       24.46       21.63      1.75 o 
   2   2   5        7.59        7.38      0.97 o 
   4   2   5        5.07        2.96      1.46 o 
   6   2   5      121.59      123.26      3.52 o 
   8   2   5        3.72        3.64      1.40 o 
  10   2   5      438.23      461.36      8.35 o 
  12   2   5        3.79        2.98      1.91 o 
  14   2   5        1.01        1.11      2.08 o 
  16   2   5       15.42       15.57      2.93 o 
  18   2   5      138.86      152.34     11.20 o 
  20   2   5       11.85       12.20      4.24 o 
  22   2   5        6.37        1.32      3.61 o 
 -31   3   5       16.83       12.35      3.31 o 
 -29   3   5        2.42       -1.81      3.23 o 
 -27   3   5        1.97        1.71      2.33 o 
 -25   3   5        4.52        4.91      1.90 o 
 -23   3   5      153.07      159.32      5.05 o 
 -21   3   5      515.39      495.43      8.79 o 
 -19   3   5       63.74       61.03      2.90 o 
 -17   3   5      645.37      584.15      8.73 o 
 -15   3   5       99.44       89.77      2.73 o 
 -13   3   5        8.08        5.42      0.95 o 
 -11   3   5       33.21       32.26      1.34 o 
  -9   3   5      173.54      149.84      2.25 o 
  -7   3   5        1.62       -0.63      0.63 o 
  -5   3   5       29.02       32.58      1.28 o 
  -3   3   5      141.77      157.66      2.49 o 
  -1   3   5        0.36       -0.89      0.89 o 
   1   3   5       27.36       26.02      1.03 o 
   3   3   5       30.36       34.69      1.90 o 
   5   3   5       73.51       78.35      3.08 o 
   7   3   5       60.18       57.93      2.91 o 
   9   3   5       35.42       38.82      3.12 o 
  11   3   5      132.68      126.36      4.85 o 
  13   3   5        0.89        3.47      2.15 o 
  15   3   5       20.80       23.74      3.11 o 
  17   3   5       12.46       10.98      2.82 o 
  19   3   5      115.83      113.96      7.10 o 
  21   3   5        3.57        3.70      3.47 o 
 -32   4   5       54.20       71.03      5.86 o 
 -30   4   5        8.09        7.26      3.25 o 
 -28   4   5        0.79        2.51      2.49 o 
 -26   4   5        0.13       -0.29      2.06 o 
 -24   4   5        1.55        2.82      1.73 o 
 -22   4   5      209.68      180.65      5.32 o 
 -20   4   5       19.44       18.29      1.98 o 
 -18   4   5     1360.91     1396.31     17.55 o 
 -16   4   5        0.16       -0.92      1.15 o 
 -14   4   5      561.06      529.26      8.01 o 
 -12   4   5      424.07      439.66      5.81 o 
 -10   4   5       70.78       79.19      2.19 o 
  -8   4   5     1428.98     1473.28     12.93 o 
  -6   4   5      101.08      110.06      2.02 o 
  -4   4   5      101.35       99.80      2.00 o 
  -2   4   5       98.32       93.38      2.09 o 
   0   4   5        1.72        0.56      0.58 o 
   2   4   5       76.11       80.20      2.56 o 
   4   4   5       20.41       18.81      1.60 o 
   6   4   5       15.03       16.19      1.72 o 
   8   4   5        2.10        4.49      1.35 o 
  10   4   5      214.68      209.72      6.62 o 
  12   4   5       16.51       12.97      2.34 o 
  14   4   5        9.27       10.52      2.59 o 
  16   4   5      124.69      127.96      6.18 o 
  18   4   5        3.73        5.18      2.64 o 
  20   4   5       11.82        9.30      3.39 o 
  22   4   5        0.26        1.69      3.10 o 
 -31   5   5       42.31       52.90      5.08 o 
 -29   5   5       15.28       11.08      3.12 o 
 -27   5   5        8.24        9.25      2.86 o 
 -25   5   5      146.65      133.25      6.04 o 
 -23   5   5        0.12        1.09      2.68 o 
 -21   5   5      103.25       97.81      4.04 o 
 -19   5   5       17.10       15.79      2.03 o 
 -17   5   5        8.78        7.95      2.03 o 
 -15   5   5      586.98      583.28      8.74 o 
 -13   5   5       70.05       67.81      2.95 o 
 -11   5   5      524.38      525.53      9.24 o 
  -9   5   5      292.39      290.39      4.46 o 
  -7   5   5      511.63      540.64      6.06 o 
  -5   5   5      612.14      624.31      6.60 o 
  -3   5   5       59.70       61.71      1.93 o 
  -1   5   5        9.37       10.68      0.95 o 
   1   5   5      190.46      195.65      3.35 o 
   3   5   5        1.37       -0.89      0.89 o 
   5   5   5        5.41        7.66      1.41 o 
   7   5   5      294.33      296.40      6.31 o 
   9   5   5      184.97      189.25      5.61 o 
  11   5   5        4.93        4.90      2.23 o 
  13   5   5        2.39       -0.12      2.14 o 
  15   5   5        3.62        4.39      2.51 o 
  17   5   5        0.13        1.67      2.50 o 
  19   5   5        0.55        0.24      2.64 o 
  21   5   5        0.00        0.91      2.70 o 
 -30   6   5       25.13       37.70      6.19 o 
 -28   6   5        0.15        0.83      2.62 o 
 -26   6   5       34.26       31.81      3.92 o 
 -24   6   5        0.22       -1.90      1.90 o 
 -22   6   5        6.24        5.53      2.08 o 
 -20   6   5      197.48      202.92      4.82 o 
 -18   6   5      162.17      157.10      4.13 o 
 -16   6   5        1.81        3.29      1.38 o 
 -14   6   5       79.85       68.68      3.15 o 
 -12   6   5      205.11      193.86      4.60 o 
 -10   6   5      250.96      254.37      5.34 o 
  -8   6   5       91.91       95.35      3.01 o 
  -6   6   5       24.44       34.39      1.76 o 
  -4   6   5     1039.80     1140.19     12.45 o 
  -2   6   5       11.75        9.58      0.96 o 
   0   6   5      524.16      515.66      5.96 o 
   2   6   5      286.04      285.50      4.83 o 
   4   6   5        7.12        5.21      1.13 o 
   6   6   5      141.40      133.36      5.20 o 
   8   6   5      123.48      133.02      5.19 o 
  10   6   5       34.22       33.15      2.68 o 
  12   6   5       32.29       33.91      3.44 o 
  14   6   5       29.68       24.96      5.22 o 
  16   6   5       30.43       30.00      3.60 o 
  18   6   5        2.73        2.93      2.43 o 
  20   6   5        0.75       -1.21      2.48 o 
 -29   7   5       47.08       59.35      6.24 o 
 -27   7   5        2.65        4.45      3.41 o 
 -25   7   5       66.50       78.45      5.42 o 
 -23   7   5       16.50       13.30      2.81 o 
 -21   7   5      120.19      114.11      5.65 o 
 -19   7   5       17.33       15.19      1.99 o 
 -17   7   5      228.35      229.73      5.46 o 
 -15   7   5       40.05       35.69      2.53 o 
 -13   7   5       30.14       30.18      2.63 o 
 -11   7   5      279.14      265.72      5.62 o 
  -9   7   5      671.22      616.90      9.10 o 
  -7   7   5      119.00      104.08      3.11 o 
  -5   7   5      275.25      267.48      4.72 o 
  -3   7   5      393.85      398.86      5.75 o 
  -1   7   5      171.93      152.20      3.18 o 
   1   7   5       18.31       22.65      1.63 o 
   3   7   5       95.86       94.32      2.76 o 
   5   7   5       57.84       49.57      2.88 o 
   7   7   5       80.36       74.14      3.64 o 
   9   7   5        0.07        0.69      1.57 o 
  11   7   5        3.62        5.16      2.23 o 
  13   7   5       52.68       52.63      6.51 o 
  15   7   5       51.79       48.76      4.32 o 
  17   7   5        2.17        1.56      2.55 o 
  19   7   5        0.03        4.33      2.58 o 
 -30   8   5        0.67       -4.00      7.49 o 
 -28   8   5        0.39       -2.56      2.88 o 
 -26   8   5       24.67       32.68      4.47 o 
 -24   8   5       27.75       31.31      3.90 o 
 -22   8   5        0.60        0.51      2.11 o 
 -20   8   5        0.00       -0.98      1.95 o 
 -18   8   5      145.18      144.23      4.42 o 
 -16   8   5       66.19       65.90      3.37 o 
 -14   8   5     1053.00     1004.33     13.75 o 
 -12   8   5      554.18      548.80     10.72 o 
 -10   8   5      255.82      244.84      5.04 o 
  -8   8   5       62.47       66.29      2.90 o 
  -6   8   5       40.36       28.64      2.01 o 
  -4   8   5        3.81        0.38      1.14 o 
  -2   8   5        8.02        7.53      1.20 o 
   0   8   5      156.71      162.85      3.68 o 
   2   8   5        6.96        7.95      2.25 o 
   4   8   5        2.68        3.68      1.32 o 
   6   8   5       42.93       32.63      3.58 o 
   8   8   5       25.06       15.69      2.23 o 
  10   8   5       53.94       54.62      3.99 o 
  12   8   5      202.05      212.55      6.85 o 
  14   8   5       78.32       82.39      5.15 o 
  16   8   5        2.14        0.10      2.44 o 
  18   8   5       16.76       12.27      3.95 o 
  20   8   5        1.92        5.29      2.87 o 
 -29   9   5        8.44        6.24      3.77 o 
 -27   9   5       15.38       26.26      4.37 o 
 -25   9   5        1.30        4.24      2.66 o 
 -23   9   5       24.05       25.49      3.62 o 
 -21   9   5        0.53       -2.58      2.80 o 
 -19   9   5       37.81       31.60      3.64 o 
 -17   9   5        4.74        7.25      2.25 o 
 -15   9   5       17.91       25.32      3.24 o 
 -13   9   5      620.67      597.99     10.20 o 
 -11   9   5        0.75        2.48      1.24 o 
  -9   9   5       70.91       71.89      3.55 o 
  -7   9   5      263.28      254.81      5.21 o 
  -5   9   5      103.55       88.90      2.99 o 
  -3   9   5       85.40       82.35      3.21 o 
  -1   9   5       24.76       24.75      1.81 o 
   1   9   5       48.33       42.65      2.43 o 
   3   9   5      138.88      125.37      3.72 o 
   5   9   5       12.95       17.77      1.88 o 
   7   9   5        0.04        2.16      1.56 o 
   9   9   5        3.49        3.46      2.22 o 
  11   9   5       89.55       77.78      4.90 o 
  13   9   5        0.33        5.60      2.65 o 
  15   9   5        8.76       15.88      3.22 o 
  17   9   5        5.80        5.46      2.70 o 
  19   9   5        0.46        4.58      2.42 o 
 -28  10   5       18.79       18.07      3.75 o 
 -26  10   5       22.07       17.46      4.66 o 
 -24  10   5        5.21        6.17      2.87 o 
 -22  10   5       10.89       10.31      2.85 o 
 -20  10   5       23.93       17.29      2.99 o 
 -18  10   5       12.09       11.47      2.62 o 
 -16  10   5      570.62      510.00     11.08 o 
 -14  10   5      228.65      231.93      5.66 o 
 -12  10   5        0.89       -0.26      1.19 o 
 -10  10   5       29.75       35.79      2.41 o 
  -8  10   5       31.98       30.86      2.27 o 
  -6  10   5      231.01      243.74      4.89 o 
  -4  10   5        6.70        6.29      1.37 o 
  -2  10   5       52.28       48.38      2.55 o 
   0  10   5       45.57       38.32      2.68 o 
   2  10   5       59.65       69.82      3.51 o 
   4  10   5       33.03       31.61      2.38 o 
   6  10   5       32.09       36.20      2.86 o 
   8  10   5       67.35       66.42      4.41 o 
  10  10   5        5.16        3.42      2.43 o 
  12  10   5       18.46       15.70      3.03 o 
  14  10   5      139.60      150.75      6.44 o 
  16  10   5        3.66        5.62      2.44 o 
  18  10   5        5.83        5.36      2.51 o 
 -27  11   5        4.02        2.72      3.14 o 
 -25  11   5       13.15       16.29      3.42 o 
 -23  11   5        5.09        7.73      3.16 o 
 -21  11   5        1.52       -2.16      2.16 o 
 -19  11   5        3.56        3.45      2.91 o 
 -17  11   5       24.82       17.22      2.98 o 
 -15  11   5        6.31        0.11      2.11 o 
 -13  11   5      105.48      108.88      4.46 o 
 -11  11   5       30.97       30.26      2.31 o 
  -9  11   5        0.00        1.50      1.34 o 
  -7  11   5      427.69      396.15      7.10 o 
  -5  11   5       11.16       15.63      1.87 o 
  -3  11   5        3.27        5.68      1.60 o 
  -1  11   5        7.41        1.83      1.57 o 
   1  11   5        6.02        6.18      1.78 o 
   3  11   5        0.01        4.04      1.76 o 
   5  11   5      565.06      572.92     10.13 o 
   7  11   5       32.57       38.73      3.22 o 
   9  11   5       55.99       47.07      3.49 o 
  11  11   5        3.33        2.84      2.01 o 
  13  11   5        0.96        0.65      3.17 o 
  15  11   5        0.00        0.89      2.19 o 
  17  11   5        0.11        0.49      2.30 o 
 -26  12   5        3.59        6.22      3.21 o 
 -24  12   5        0.00       -2.34      2.34 o 
 -22  12   5        5.26       -1.17      3.27 o 
 -20  12   5       23.98       37.20      4.14 o 
 -18  12   5       11.46        8.61      3.39 o 
 -16  12   5        0.41        1.96      2.16 o 
 -14  12   5       15.14       10.13      2.95 o 
 -12  12   5        8.02        4.63      1.78 o 
 -10  12   5        0.30       -0.43      1.45 o 
  -8  12   5      100.77      104.22      3.91 o 
  -6  12   5      353.95      352.51      7.70 o 
  -4  12   5      315.54      323.62      8.77 o 
  -2  12   5      114.21      108.71      4.62 o 
   0  12   5       61.96       70.58      5.23 o 
   2  12   5      134.00      142.78      9.21 o 
   4  12   5      153.85      177.34     12.50 o 
   6  12   5       19.17       20.73      2.86 o 
   8  12   5        1.31        1.05      2.74 o 
  10  12   5       15.92        8.92      2.43 o 
  12  12   5        7.21        5.00      2.33 o 
  14  12   5        1.04        3.05      2.21 o 
  16  12   5        0.17        1.13      2.29 o 
 -23  13   5       13.46       16.83      4.67 o 
 -21  13   5        0.18        0.13      2.48 o 
 -19  13   5        3.34        1.65      2.40 o 
 -17  13   5        0.12        0.80      2.24 o 
 -15  13   5        6.07        4.29      2.38 o 
 -13  13   5        1.82        1.61      2.96 o 
 -11  13   5       16.23       17.69      2.57 o 
  -9  13   5        5.22        0.98      1.64 o 
  -7  13   5       16.31       15.92      3.10 o 
  -5  13   5      224.35      219.43      9.36 o 
  -3  13   5      187.47      202.24      9.55 o 
  -1  13   5       22.74       28.72      3.68 o 
   1  13   5       42.93       43.86      3.66 o 
   3  13   5      138.01      146.15      7.78 o 
   5  13   5       16.41       23.55      3.49 o 
   7  13   5        2.70        3.54      2.66 o 
   9  13   5        0.36        1.56      2.65 o 
  11  13   5        0.36       -2.44      2.44 o 
  13  13   5        0.73        0.88      2.13 o 
  15  13   5        0.07        5.45      6.26 o 
 -22  14   5        4.26        1.94      2.88 o 
 -20  14   5        2.34       -0.41      2.67 o 
 -18  14   5        2.78        7.78      2.86 o 
 -16  14   5        0.13       -1.89      1.89 o 
 -14  14   5        8.80       12.49      2.71 o 
 -12  14   5       11.58       12.76      2.66 o 
 -10  14   5        3.55        3.96      2.19 o 
  -8  14   5       34.24       30.61      3.02 o 
  -6  14   5        9.90        7.47      2.38 o 
  -4  14   5        0.01       -0.20      1.91 o 
  -2  14   5        1.78        1.05      1.93 o 
   0  14   5        9.54        3.67      2.51 o 
   2  14   5        0.54        4.94      2.30 o 
   4  14   5        8.89        7.74      2.46 o 
   6  14   5       57.04       59.04      4.31 o 
   8  14   5        0.56        4.19      2.77 o 
  10  14   5        0.17       -0.77      3.47 o 
  12  14   5        1.08        1.96      2.68 o 
 -21  15   5        3.35        0.32      2.91 o 
 -19  15   5        3.44       -0.19      2.63 o 
 -17  15   5       27.70       30.49      4.50 o 
 -15  15   5        0.05       -0.33      2.30 o 
 -13  15   5       19.78       25.72      4.18 o 
 -11  15   5        0.07        2.61      2.24 o 
  -9  15   5        2.10        1.65      2.16 o 
  -7  15   5       17.40       17.78      2.83 o 
  -5  15   5        1.28        3.46      2.11 o 
  -3  15   5        0.83        3.00      2.02 o 
  -1  15   5        1.29        1.82      2.43 o 
   1  15   5        6.10        7.86      2.78 o 
   3  15   5        2.16        5.90      3.58 o 
   5  15   5        0.37        3.85      2.31 o 
   7  15   5        2.01        7.93      3.05 o 
   9  15   5        0.76        5.09      2.78 o 
  11  15   5        0.62        3.36      3.54 o 
 -18  16   5       15.78       14.10      3.29 o 
 -16  16   5        0.40       -0.61      2.46 o 
 -14  16   5       23.48       22.86      3.45 o 
 -12  16   5        7.38        8.29      3.09 o 
 -10  16   5       27.47       27.56      3.45 o 
  -8  16   5       16.94       17.13      3.44 o 
  -6  16   5        9.78       15.71      3.50 o 
  -4  16   5        2.61        3.53      2.08 o 
  -2  16   5        2.09        5.76      2.69 o 
   0  16   5        3.04        7.90      2.85 o 
   2  16   5        1.26        5.03      2.67 o 
   4  16   5       11.10        8.35      4.29 o 
   6  16   5        0.18        3.70      2.70 o 
   8  16   5        2.77        8.62      3.73 o 
 -15  17   5        0.66        4.10      2.76 o 
 -13  17   5        2.63        8.12      3.00 o 
 -11  17   5        2.44       -0.71      2.66 o 
  -9  17   5       13.84       25.71      3.93 o 
  -7  17   5       14.23       19.80      3.53 o 
  -5  17   5        7.67        4.66      2.73 o 
  -3  17   5        5.12       11.23      3.18 o 
  -1  17   5        7.41       14.32      3.34 o 
   1  17   5       24.68       30.95      4.07 o 
   3  17   5        7.84       16.84      3.39 o 
   5  17   5        0.31        3.37      2.58 o 
 -10  18   5        3.14        6.65      3.20 o 
  -8  18   5        0.97        3.02      2.84 o 
  -6  18   5        0.00        5.90      2.85 o 
  -4  18   5        0.42        4.28      3.28 o 
  -2  18   5        0.73        8.38      3.08 o 
   0  18   5        4.02       11.01      3.18 o 
   2  18   5        0.38        0.80      5.11 o 
 -30   0   6       84.17      117.64     10.27 o 
 -28   0   6       16.51       12.23      4.35 o 
 -26   0   6       42.18       41.20      5.80 o 
 -24   0   6      213.97      221.07     10.60 o 
 -22   0   6       67.16       56.27      6.21 o 
 -20   0   6        7.61       12.15      2.26 o 
 -18   0   6       50.09       56.23      3.56 o 
 -16   0   6       13.53       10.85      1.91 o 
 -14   0   6        6.93        2.73      1.58 o 
 -12   0   6       45.09       54.93      2.62 o 
 -10   0   6      163.95      174.77      4.15 o 
  -8   0   6      118.59      117.56      3.34 o 
  -6   0   6      111.32      117.24      4.12 o 
  -4   0   6     1496.65     1452.83     18.62 o 
  -2   0   6     4161.52     4082.48     63.56 o 
   0   0   6     3793.64     3718.10     58.62 o 
   2   0   6      233.36      236.72      7.70 o 
   4   0   6        2.15        6.83      2.70 o 
   6   0   6      126.37      129.90      6.40 o 
   8   0   6      123.37      114.65      7.70 o 
  10   0   6      134.07      140.43      7.42 o 
  12   0   6        9.54       13.63      3.51 o 
  14   0   6       15.69       12.05      5.51 o 
  16   0   6       36.93       31.75      6.26 o 
  18   0   6        0.75       -1.24      4.22 o 
  20   0   6        7.21        5.28      6.68 o 
 -31   1   6        2.14        2.09      3.01 o 
 -29   1   6       27.10       31.98      4.40 o 
 -27   1   6        3.03        2.27      2.21 o 
 -25   1   6        0.91       -0.91      1.91 o 
 -23   1   6       20.35       20.21      2.70 o 
 -21   1   6       51.09       55.21      3.00 o 
 -19   1   6        8.95       10.23      1.69 o 
 -17   1   6       26.28       30.22      1.87 o 
 -15   1   6       98.72      100.17      2.79 o 
 -13   1   6        5.36        5.65      1.37 o 
 -11   1   6      113.81      109.60      2.31 o 
  -9   1   6      533.25      534.30      5.93 o 
  -7   1   6      138.96      132.80      2.96 o 
  -5   1   6      227.85      197.35      2.97 o 
  -3   1   6       34.14       40.30      1.67 o 
  -1   1   6      191.99      192.78     11.77 o 
   1   1   6     1488.44     1482.56     18.32 o 
   3   1   6       13.22       12.41      2.30 o 
   5   1   6       24.35       26.32      2.62 o 
   7   1   6        3.94        5.13      1.88 o 
   9   1   6       42.78       43.49      3.33 o 
  11   1   6       45.27       45.69      3.49 o 
  13   1   6        3.02        0.28      2.20 o 
  15   1   6       21.86       27.61      4.18 o 
  17   1   6        2.23        2.78      3.15 o 
  19   1   6       19.07       18.81      4.47 o 
 -30   2   6       28.76       27.71      4.65 o 
 -28   2   6        4.06        3.60      2.42 o 
 -26   2   6        7.35        2.73      2.05 o 
 -24   2   6       17.11       14.20      2.46 o 
 -22   2   6       10.77        7.72      2.03 o 
 -20   2   6      279.30      265.63      6.07 o 
 -18   2   6      306.65      296.13      5.96 o 
 -16   2   6        0.05       -1.11      1.11 o 
 -14   2   6       72.25       76.57      2.42 o 
 -12   2   6      666.58      658.26      7.65 o 
 -10   2   6      224.57      208.17      3.28 o 
  -8   2   6      141.56      126.92      2.38 o 
  -6   2   6       38.01       32.75      1.43 o 
  -4   2   6      545.51      550.64      6.06 o 
  -2   2   6      716.03      741.02      9.57 o 
   0   2   6      167.70      162.26      5.15 o 
   2   2   6       17.41       18.81      2.50 o 
   4   2   6      250.22      255.83      6.39 o 
   6   2   6       15.30       12.56      1.86 o 
   8   2   6        8.05        5.35      1.90 o 
  10   2   6       33.22       23.05      3.24 o 
  12   2   6        0.01        2.17      3.20 o 
  14   2   6        3.43        3.80      2.81 o 
  16   2   6        1.78        2.73      3.03 o 
  18   2   6       14.95        6.93      4.02 o 
  20   2   6        6.21        2.55      5.98 o 
 -31   3   6        0.04       -1.02      2.87 o 
 -29   3   6        7.42        7.82      3.29 o 
 -27   3   6       27.98       31.68      3.41 o 
 -25   3   6        0.61       -0.51      1.79 o 
 -23   3   6        4.38        4.87      2.02 o 
 -21   3   6       40.03       41.38      3.17 o 
 -19   3   6       19.48       19.62      2.21 o 
 -17   3   6      386.03      368.95      6.58 o 
 -15   3   6        0.50        0.33      1.34 o 
 -13   3   6       49.29       49.01      2.56 o 
 -11   3   6        4.66        2.19      0.93 o 
  -9   3   6        6.48        7.22      1.01 o 
  -7   3   6       11.51       15.10      1.41 o 
  -5   3   6      111.47      114.01      2.33 o 
  -3   3   6      115.88      119.23      2.72 o 
  -1   3   6      276.23      285.68      4.76 o 
   1   3   6       80.35       90.00      3.39 o 
   3   3   6       22.42       28.70      2.43 o 
   5   3   6        9.24        8.75      1.68 o 
   7   3   6       10.79       12.62      1.96 o 
   9   3   6       68.28       58.21      5.67 o 
  11   3   6       32.04       36.19      5.75 o 
  13   3   6       57.75       54.96      4.85 o 
  15   3   6       12.47       11.18      3.30 o 
  17   3   6        6.29        6.10      3.78 o 
  19   3   6       22.65       22.06      4.83 o 
 -30   4   6        0.00       -2.42      2.42 o 
 -28   4   6       15.12       17.66      3.49 o 
 -26   4   6        3.00       -0.24      2.31 o 
 -24   4   6       26.75       23.80      2.97 o 
 -22   4   6      101.12       94.49      4.61 o 
 -20   4   6      129.24      126.19      5.26 o 
 -18   4   6      669.41      643.71      9.82 o 
 -16   4   6      160.97      163.72      4.68 o 
 -14   4   6      286.16      270.61      5.36 o 
 -12   4   6       51.12       51.26      2.58 o 
 -10   4   6      103.71       88.78      2.68 o 
  -8   4   6        9.12        6.52      1.16 o 
  -6   4   6        0.41        0.65      0.86 o 
  -4   4   6        4.36        4.19      1.49 o 
  -2   4   6       32.89       34.17      1.94 o 
   0   4   6       28.28       28.91      2.33 o 
   2   4   6        0.01       -0.24      1.20 o 
   4   4   6       80.49       79.26      3.57 o 
   6   4   6        1.20        1.10      1.36 o 
   8   4   6      144.76      142.37      5.01 o 
  10   4   6        5.01        4.04      2.25 o 
  12   4   6        4.60        2.99      2.44 o 
  14   4   6        1.87       -1.22      2.23 o 
  16   4   6       42.73       40.67      4.71 o 
  18   4   6        8.50       11.63      5.19 o 
 -29   5   6        2.80        3.04      2.71 o 
 -27   5   6        0.08       -0.08      2.34 o 
 -25   5   6        0.11       -0.52      2.09 o 
 -23   5   6       38.12       40.84      3.85 o 
 -21   5   6      150.49      148.82      5.09 o 
 -19   5   6        3.54        2.94      1.48 o 
 -17   5   6       11.53       15.11      1.87 o 
 -15   5   6        9.87        8.04      1.55 o 
 -13   5   6      290.39      279.92      5.90 o 
 -11   5   6       78.34       81.17      3.17 o 
  -9   5   6      159.07      157.17      3.77 o 
  -7   5   6      346.01      341.09      5.85 o 
  -5   5   6      167.69      159.59      3.16 o 
  -3   5   6       98.67       95.72      2.69 o 
  -1   5   6      116.06      131.33      3.24 o 
   1   5   6        0.24       -1.12      1.12 o 
   3   5   6       38.29       38.84      2.52 o 
   5   5   6       21.01       16.83      2.15 o 
   7   5   6       44.22       41.35      3.21 o 
   9   5   6        8.23        6.31      2.28 o 
  11   5   6       52.76       45.29      3.95 o 
  13   5   6        3.44        1.86      2.48 o 
  15   5   6        1.73        2.01      2.68 o 
  17   5   6        0.50       -1.33      3.62 o 
  19   5   6        2.70        4.59      5.24 o 
 -30   6   6        0.94        3.35      3.00 o 
 -28   6   6       18.79       19.58      3.63 o 
 -26   6   6        5.28        5.39      2.74 o 
 -24   6   6       12.36       10.95      2.75 o 
 -22   6   6       13.36       13.28      2.48 o 
 -20   6   6        1.25        0.57      1.54 o 
 -18   6   6       58.27       56.56      3.65 o 
 -16   6   6      103.33      107.88      3.96 o 
 -14   6   6       76.37       69.61      3.41 o 
 -12   6   6        6.99        4.32      1.45 o 
 -10   6   6        0.13        0.11      1.18 o 
  -8   6   6      439.07      419.42      7.01 o 
  -6   6   6      102.07       98.82      3.49 o 
  -4   6   6      179.60      168.31      3.78 o 
  -2   6   6        5.72        8.36      1.33 o 
   0   6   6       13.77       11.66      1.51 o 
   2   6   6       88.50      101.61      4.30 o 
   4   6   6       43.65       39.56      2.88 o 
   6   6   6       25.22       21.82      2.42 o 
   8   6   6       17.06       18.95      2.61 o 
  10   6   6        3.64        8.77      2.63 o 
  12   6   6       38.48       38.32      4.54 o 
  14   6   6        8.41        7.50      3.48 o 
  16   6   6        3.27        8.75      2.96 o 
  18   6   6        0.13       -0.56      2.56 o 
 -29   7   6        5.66       -0.28      3.06 o 
 -27   7   6       15.85       25.70      4.59 o 
 -25   7   6        1.44        1.25      5.57 o 
 -23   7   6       33.06       30.77      4.48 o 
 -21   7   6        2.98        3.30      1.82 o 
 -19   7   6       57.64       59.11      3.96 o 
 -17   7   6        0.72        1.18      1.53 o 
 -15   7   6       14.75       13.01      1.99 o 
 -13   7   6      184.66      187.82      7.18 o 
 -11   7   6       28.88       28.74      2.35 o 
  -9   7   6       11.15       12.31      1.61 o 
  -7   7   6       33.24       33.89      2.21 o 
  -5   7   6       98.96       91.56      4.90 o 
  -3   7   6      218.58      223.40      5.53 o 
  -1   7   6        2.27        2.33      1.18 o 
   1   7   6       71.27       67.08      3.13 o 
   3   7   6       33.47       32.42      2.61 o 
   5   7   6        6.56        5.44      1.81 o 
   7   7   6        1.41       -1.05      1.86 o 
   9   7   6       20.59       24.02      3.15 o 
  11   7   6       18.60       14.76      2.91 o 
  13   7   6        1.48        0.43      2.75 o 
  15   7   6       13.54       12.68      3.22 o 
  17   7   6        7.05        7.90      3.13 o 
 -28   8   6        2.20        4.13      3.45 o 
 -26   8   6       52.66       63.44      6.30 o 
 -24   8   6        0.00       -2.15      2.15 o 
 -22   8   6        2.08        1.41      2.38 o 
 -20   8   6        0.57       -1.48      1.84 o 
 -18   8   6       42.69       44.49      3.57 o 
 -16   8   6       56.26       50.51      3.42 o 
 -14   8   6      371.04      389.14      7.20 o 
 -12   8   6       86.60       91.94      3.50 o 
 -10   8   6       76.64       70.48      3.20 o 
  -8   8   6        3.99        2.64      1.28 o 
  -6   8   6       76.85       87.08      3.64 o 
  -4   8   6       79.64       91.60      4.10 o 
  -2   8   6        0.00       -1.15      1.27 o 
   0   8   6        5.30        4.83      1.47 o 
   2   8   6       62.81       55.72      3.26 o 
   4   8   6      158.18      161.87      5.32 o 
   6   8   6       15.72       13.22      2.64 o 
   8   8   6        2.20        2.12      2.24 o 
  10   8   6        6.45        5.11      2.54 o 
  12   8   6       60.08       65.06      4.92 o 
  14   8   6        1.94       -1.06      2.46 o 
  16   8   6        0.34        4.64      2.93 o 
 -27   9   6        9.17        4.43      3.60 o 
 -25   9   6        0.67        0.79      2.40 o 
 -23   9   6       13.02       11.63      3.89 o 
 -21   9   6        0.07       -1.98      1.98 o 
 -19   9   6       24.69       24.71      3.52 o 
 -17   9   6      204.79      189.19      6.08 o 
 -15   9   6       32.77       35.43      3.01 o 
 -13   9   6      281.98      278.25      5.94 o 
 -11   9   6       57.24       48.27      2.81 o 
  -9   9   6       16.29       19.07      1.98 o 
  -7   9   6       26.76       23.59      2.42 o 
  -5   9   6        5.36        4.65      1.59 o 
  -3   9   6        5.15        5.57      1.78 o 
  -1   9   6       32.29       27.03      2.65 o 
   1   9   6        5.68        3.33      1.68 o 
   3   9   6       68.97       65.72      3.82 o 
   5   9   6      128.33      120.42      4.93 o 
   7   9   6        3.12        4.37      2.30 o 
   9   9   6       32.71       28.68      3.48 o 
  11   9   6       18.97       16.86      4.34 o 
  13   9   6        0.61        1.02      2.69 o 
  15   9   6       70.08       67.82      7.74 o 
 -26  10   6        6.82        6.40      3.05 o 
 -24  10   6       70.95       88.46      6.21 o 
 -22  10   6       15.57       13.52      3.64 o 
 -20  10   6       15.48       23.01      3.44 o 
 -18  10   6        0.00       -0.08      2.09 o 
 -16  10   6        5.71       11.42      2.42 o 
 -14  10   6        1.29        0.84      2.07 o 
 -12  10   6        6.87        4.42      1.99 o 
 -10  10   6        0.21        0.02      1.44 o 
  -8  10   6       16.50       13.32      2.02 o 
  -6  10   6       23.03       20.34      2.24 o 
  -4  10   6        7.71        8.50      1.98 o 
  -2  10   6       86.49       80.48      5.19 o 
   0  10   6       20.24       20.49      2.78 o 
   2  10   6       14.27       14.26      3.12 o 
   4  10   6       58.58       53.51      4.29 o 
   6  10   6        0.15        1.21      2.88 o 
   8  10   6       59.02       57.69      4.39 o 
  10  10   6        0.07        1.80      2.33 o 
  12  10   6        2.00        1.94      2.53 o 
  14  10   6        9.13        9.06      3.10 o 
 -25  11   6        2.82        4.01      3.50 o 
 -23  11   6       18.02       19.16      3.65 o 
 -21  11   6        7.04        5.83      2.68 o 
 -19  11   6        0.77        1.95      2.38 o 
 -17  11   6        6.27        4.08      3.11 o 
 -15  11   6       26.21       23.06      2.83 o 
 -13  11   6       11.95        8.89      2.36 o 
 -11  11   6       15.93       13.09      2.26 o 
  -9  11   6        0.57       -1.48      1.73 o 
  -7  11   6       81.30       87.64      4.36 o 
  -5  11   6        4.48        4.03      1.93 o 
  -3  11   6        6.49        4.69      2.50 o 
  -1  11   6        3.87        3.51      2.81 o 
   1  11   6        0.13        3.12      2.77 o 
   3  11   6       14.38       13.71      3.20 o 
   5  11   6       90.42       98.67      6.15 o 
   7  11   6        0.21       -1.53      2.44 o 
   9  11   6        2.26        5.69      2.60 o 
  11  11   6        7.56        3.81      2.68 o 
  13  11   6        1.15        4.24      2.40 o 
 -24  12   6        2.57        3.14      2.96 o 
 -22  12   6        0.20        0.61      2.64 o 
 -20  12   6        5.16        2.19      2.47 o 
 -18  12   6       20.72       14.88      6.15 o 
 -16  12   6        0.90        5.00      2.37 o 
 -14  12   6        1.47        2.24      2.28 o 
 -12  12   6        0.69        2.00      1.84 o 
 -10  12   6        1.84        0.93      1.75 o 
  -8  12   6       42.55       42.02      3.30 o 
  -6  12   6      106.04      109.40      4.72 o 
  -4  12   6      311.16      342.33     10.92 o 
  -2  12   6        3.22        2.64      2.61 o 
   0  12   6       38.63       35.53      4.05 o 
   2  12   6       17.88       15.79      3.33 o 
   4  12   6        3.73        1.08      2.67 o 
   6  12   6       39.62       43.75      4.58 o 
   8  12   6        0.02        0.18      2.57 o 
  10  12   6        2.76        4.57      3.06 o 
  12  12   6        2.47        4.90      3.00 o 
 -23  13   6        3.89        5.25      3.06 o 
 -21  13   6        4.60        9.04      3.08 o 
 -19  13   6       24.47       28.10      4.82 o 
 -17  13   6       13.49        7.87      2.87 o 
 -15  13   6        4.53        1.14      2.29 o 
 -13  13   6        0.09       -2.35      2.35 o 
 -11  13   6        0.52       -0.08      1.74 o 
  -9  13   6       20.62       24.11      2.77 o 
  -7  13   6        1.12        2.60      1.99 o 
  -5  13   6       16.82       21.42      3.58 o 
  -3  13   6       38.79       46.58      4.51 o 
  -1  13   6       18.45       20.30      3.53 o 
   1  13   6       31.56       34.27      4.00 o 
   3  13   6        5.00        4.84      2.88 o 
   5  13   6        0.02        0.00      2.65 o 
   7  13   6        0.03       -1.55      2.45 o 
   9  13   6        9.47       13.20      3.42 o 
  11  13   6        4.52        8.04      3.30 o 
 -20  14   6       10.88       17.76      3.66 o 
 -18  14   6       14.92        9.32      3.14 o 
 -16  14   6        1.26        0.94      2.41 o 
 -14  14   6       16.45       21.55      3.27 o 
 -12  14   6       15.02       16.63      2.98 o 
 -10  14   6        0.16        1.59      1.89 o 
  -8  14   6        7.69        6.90      2.19 o 
  -6  14   6        0.01        2.03      2.76 o 
  -4  14   6        3.27       -1.88      2.48 o 
  -2  14   6       22.22       22.08      3.63 o 
   0  14   6       21.06       26.77      3.84 o 
   2  14   6       44.12       42.44      4.43 o 
   4  14   6        0.04        1.46      3.20 o 
   6  14   6       25.81       22.63      3.81 o 
   8  14   6        3.85        5.57      2.93 o 
 -19  15   6       14.59       16.65      7.27 o 
 -17  15   6       10.83       13.88      3.36 o 
 -15  15   6       19.45       24.50      3.65 o 
 -13  15   6       13.03       13.43      3.11 o 
 -11  15   6        8.59        9.14      3.28 o 
  -9  15   6        6.36        5.99      2.49 o 
  -7  15   6        0.08        2.70      2.70 o 
  -5  15   6        0.82       -0.49      2.55 o 
  -3  15   6        2.38        8.42      3.10 o 
  -1  15   6        0.05        4.01      2.59 o 
   1  15   6        9.13       13.19      3.16 o 
   3  15   6        5.36        7.87      3.75 o 
   5  15   6        1.23        4.26      3.36 o 
   7  15   6        6.16       10.65      4.03 o 
 -16  16   6       13.76        9.03      4.45 o 
 -14  16   6        4.55        7.09      2.78 o 
 -12  16   6       15.05       16.95      3.22 o 
 -10  16   6       14.93       19.87      4.79 o 
  -8  16   6        0.45       -0.50      2.59 o 
  -6  16   6        4.45        0.40      2.61 o 
  -4  16   6        2.69        9.17      3.78 o 
  -2  16   6        0.08        1.13      2.66 o 
   0  16   6        0.15        1.38      2.68 o 
   2  16   6        0.00       -0.06      2.41 o 
   4  16   6        0.16        1.26      5.44 o 
 -11  17   6        5.26        9.60      8.88 o 
  -9  17   6        0.00        4.57      2.77 o 
  -7  17   6        0.72        1.71      4.64 o 
  -5  17   6        5.14       12.49      3.48 o 
  -3  17   6        0.60        6.14      2.84 o 
  -1  17   6        0.86        5.66      3.82 o 
 -29   1   7        0.93        0.24      2.49 o 
 -27   1   7       26.19       26.03      3.73 o 
 -25   1   7        4.84        2.93      2.27 o 
 -23   1   7      138.51      139.26      6.17 o 
 -21   1   7       67.28       70.83      5.17 o 
 -19   1   7        7.33        4.38      1.62 o 
 -17   1   7       10.12       11.66      1.82 o 
 -15   1   7       13.08       10.74      1.58 o 
 -13   1   7       44.80       40.96      2.92 o 
 -11   1   7      144.09      138.21      4.18 o 
  -9   1   7      228.37      222.68      4.58 o 
  -7   1   7       43.45       50.22      2.11 o 
  -5   1   7       33.40       31.75      2.25 o 
  -3   1   7       53.85       55.30      2.86 o 
  -1   1   7       43.34       35.81      2.49 o 
   1   1   7      629.79      594.95      9.59 o 
   3   1   7        5.91        4.79      1.83 o 
   5   1   7       95.65      100.64      4.71 o 
   7   1   7       16.75       20.57      3.24 o 
   9   1   7        4.26        9.09      2.38 o 
  11   1   7        0.15       -1.27      2.56 o 
  13   1   7        0.78        1.55      3.01 o 
  15   1   7        0.04        1.32      3.03 o 
  17   1   7        4.84       -0.30      5.55 o 
 -30   2   7       21.91       18.99      4.11 o 
 -28   2   7       85.16       96.31     12.84 o 
 -26   2   7        8.57        9.04      2.74 o 
 -24   2   7       56.14       59.99      4.27 o 
 -22   2   7       15.26       18.73      2.73 o 
 -20   2   7      568.18      580.33     10.90 o 
 -18   2   7        0.61       -1.10      1.45 o 
 -16   2   7       10.00        5.86      2.02 o 
 -14   2   7       46.73       46.83      2.74 o 
 -12   2   7      168.62      164.46      3.46 o 
 -10   2   7       60.56       54.52      2.21 o 
  -8   2   7       11.62        8.89      1.16 o 
  -6   2   7      254.43      271.81      6.73 o 
  -4   2   7      131.28      129.73      3.70 o 
  -2   2   7       47.70       47.34      2.71 o 
   0   2   7       30.12       24.25      2.34 o 
   2   2   7       18.31       20.02      2.36 o 
   4   2   7        3.20        1.10      1.68 o 
   6   2   7       64.71       62.44      4.30 o 
   8   2   7       39.84       44.04      3.58 o 
  10   2   7      109.37      103.00      8.40 o 
  12   2   7        1.08        0.50      2.76 o 
  14   2   7        5.94        5.82      3.36 o 
  16   2   7        2.86       11.31      3.80 o 
 -29   3   7        5.63        4.63      2.96 o 
 -27   3   7        3.88        4.33      2.44 o 
 -25   3   7        2.53        2.10      2.14 o 
 -23   3   7       96.90      115.62      5.67 o 
 -21   3   7      385.88      384.23      8.51 o 
 -19   3   7        0.51        3.39      1.77 o 
 -17   3   7       57.41       55.84      3.10 o 
 -15   3   7       31.19       29.42      2.14 o 
 -13   3   7        0.77        2.12      1.25 o 
 -11   3   7       33.23       28.19      2.01 o 
  -9   3   7      115.30      109.71      3.83 o 
  -7   3   7        1.11        1.66      1.02 o 
  -5   3   7       72.13       66.39      4.05 o 
  -3   3   7      144.59      143.14      3.95 o 
  -1   3   7        1.36        0.36      1.76 o 
   1   3   7       30.22       30.63      2.46 o 
   3   3   7       70.95       63.20      3.35 o 
   5   3   7       14.01       12.09      2.19 o 
   7   3   7        0.00       -2.10      3.14 o 
   9   3   7       49.22       49.32      4.29 o 
  11   3   7       47.46       44.50      4.49 o 
  13   3   7        3.95        2.39      2.69 o 
  15   3   7        0.36       -0.34      2.61 o 
 -30   4   7        0.00       -1.41      2.77 o 
 -28   4   7        4.98        6.85      2.85 o 
 -26   4   7        5.40        4.32      2.61 o 
 -24   4   7        0.00        3.51      2.14 o 
 -22   4   7       28.04       23.73      3.04 o 
 -20   4   7       26.53       28.18      2.92 o 
 -18   4   7      625.47      629.64     12.34 o 
 -16   4   7        0.51        0.22      1.32 o 
 -14   4   7      144.92      143.10      4.00 o 
 -12   4   7        2.40        1.21      1.27 o 
 -10   4   7      246.83      233.16      5.66 o 
  -8   4   7      363.69      359.41      7.69 o 
  -6   4   7        0.01        1.35      1.27 o 
  -4   4   7       46.13       45.95      3.07 o 
  -2   4   7       40.12       33.88      2.57 o 
   0   4   7       20.67       17.39      2.06 o 
   2   4   7       19.56       18.11      2.12 o 
   4   4   7       21.53       23.58      2.63 o 
   6   4   7        8.44        2.72      2.39 o 
   8   4   7       12.47       10.61      2.93 o 
  10   4   7       23.42       15.87      3.50 o 
  12   4   7        1.03       -0.60      2.71 o 
  14   4   7        1.10        1.59      2.89 o 
  16   4   7       38.88       44.75      5.21 o 
 -29   5   7        5.40        5.88      3.07 o 
 -27   5   7        7.85        8.31      3.04 o 
 -25   5   7       32.01       23.05      3.18 o 
 -23   5   7       25.20       26.22      3.21 o 
 -21   5   7       29.62       23.77      2.96 o 
 -19   5   7        0.85       -1.01      1.91 o 
 -17   5   7      154.62      153.56      4.42 o 
 -15   5   7      197.66      190.86      5.47 o 
 -13   5   7        1.76        2.89      1.45 o 
 -11   5   7       18.06       21.72      2.04 o 
  -9   5   7        0.44       -0.36      1.37 o 
  -7   5   7      119.56      110.43      4.44 o 
  -5   5   7        1.54        2.96      1.73 o 
  -3   5   7        0.39        1.05      1.44 o 
  -1   5   7        9.22        5.21      1.70 o 
   1   5   7        0.11        2.83      1.54 o 
   3   5   7       46.06       44.14      3.35 o 
   5   5   7        1.63       -0.01      2.04 o 
   7   5   7       20.48       21.52      3.53 o 
   9   5   7        2.17        4.60      3.38 o 
  11   5   7        0.81        3.50      2.90 o 
  13   5   7        2.38       -1.74      2.78 o 
  15   5   7        0.67       -0.77      2.98 o 
 -28   6   7        1.09       -2.34      2.34 o 
 -26   6   7        2.44        3.03      2.56 o 
 -24   6   7        5.10        6.57      2.75 o 
 -22   6   7        0.09       -0.44      2.15 o 
 -20   6   7       83.13       94.23      8.21 o 
 -18   6   7        0.41        2.27      1.87 o 
 -16   6   7       15.79       13.10      2.10 o 
 -14   6   7       18.52       17.94      2.25 o 
 -12   6   7        0.12        0.13      1.37 o 
 -10   6   7        2.61        1.40      1.43 o 
  -8   6   7       84.80       71.50      3.54 o 
  -6   6   7        0.52        2.09      1.71 o 
  -4   6   7       61.77       61.06      4.64 o 
  -2   6   7       79.46       88.87      4.69 o 
   0   6   7       42.97       37.30      3.32 o 
   2   6   7        0.00       -1.54      1.54 o 
   4   6   7       56.66       49.71      4.03 o 
   6   6   7       24.92       17.32      3.24 o 
   8   6   7        0.00        0.18      2.42 o 
  10   6   7        2.28        1.41      2.46 o 
  12   6   7        3.62        9.63      3.33 o 
  14   6   7        0.87        4.12      3.22 o 
 -27   7   7        0.38        5.86      3.44 o 
 -25   7   7       16.14       27.05      4.67 o 
 -23   7   7        0.01       -2.57      2.57 o 
 -21   7   7       40.46       40.88      4.08 o 
 -19   7   7        0.04        0.89      1.93 o 
 -17   7   7       39.51       41.22      4.52 o 
 -15   7   7        0.02       -0.75      1.61 o 
 -13   7   7      210.72      213.86      6.35 o 
 -11   7   7       97.37      105.28      4.01 o 
  -9   7   7      162.84      161.67      6.24 o 
  -7   7   7       11.72       10.47      2.20 o 
  -5   7   7       22.46       21.38      2.74 o 
  -3   7   7      211.38      224.27      9.85 o 
  -1   7   7       14.56       11.29      2.73 o 
   1   7   7       44.18       39.48      3.97 o 
   3   7   7        1.16        1.69      1.96 o 
   5   7   7        1.60        0.88      2.24 o 
   7   7   7        0.90        1.56      2.25 o 
   9   7   7       13.05       13.80      3.00 o 
  11   7   7        6.41        8.31      2.96 o 
  13   7   7        7.66       10.36      3.14 o 
 -26   8   7       13.23       21.89      4.54 o 
 -24   8   7        1.60        4.52      3.56 o 
 -22   8   7        1.36       -2.45      2.45 o 
 -20   8   7        0.11       -1.13      1.79 o 
 -18   8   7        3.21        1.66      1.85 o 
 -16   8   7       35.54       32.48      3.28 o 
 -14   8   7      251.81      254.64     11.65 o 
 -12   8   7      158.30      162.83      5.69 o 
 -10   8   7        0.78        1.42      1.69 o 
  -8   8   7       18.90       16.62      3.22 o 
  -6   8   7        4.02        4.68      2.24 o 
  -4   8   7       18.98       18.00      2.64 o 
  -2   8   7        7.44        5.10      2.43 o 
   0   8   7        1.85        4.46      2.61 o 
   2   8   7       17.35       14.06      3.11 o 
   4   8   7        5.37        9.24      2.54 o 
   6   8   7       36.61       36.14      3.68 o 
   8   8   7        0.11       -0.43      2.30 o 
  10   8   7        0.00        1.28      2.46 o 
  12   8   7       35.43       43.77      4.49 o 
 -25   9   7       21.06       28.91      5.03 o 
 -23   9   7       13.38       16.78      4.31 o 
 -21   9   7        1.16        4.54      2.57 o 
 -19   9   7       57.09       51.36      4.05 o 
 -17   9   7        0.22        2.15      2.07 o 
 -15   9   7       42.25       43.97      3.75 o 
 -13   9   7      106.73      103.59      5.66 o 
 -11   9   7       17.65       18.91      2.56 o 
  -9   9   7       97.00       93.58      4.92 o 
  -7   9   7       40.35       37.77      3.82 o 
  -5   9   7        1.83        0.46      1.98 o 
  -3   9   7        0.73        0.56      1.98 o 
  -1   9   7        4.39        5.41      3.06 o 
   1   9   7        0.66        0.72      2.35 o 
   3   9   7        7.51        7.94      2.96 o 
   5   9   7        1.99        2.40      2.75 o 
   7   9   7        3.94        0.69      2.51 o 
   9   9   7        0.10       -1.21      2.42 o 
  11   9   7       15.10       15.44      3.37 o 
 -24  10   7        0.54        5.57      3.31 o 
 -22  10   7        3.85        2.44      2.69 o 
 -20  10   7       10.99       11.73      3.22 o 
 -18  10   7        1.31        4.11      2.25 o 
 -16  10   7      277.15      291.56      8.99 o 
 -14  10   7       44.55       45.91      4.66 o 
 -12  10   7       23.26       22.32      2.94 o 
 -10  10   7       26.31       35.21      3.33 o 
  -8  10   7       24.87       22.58      3.11 o 
  -6  10   7       28.59       34.40      3.70 o 
  -4  10   7        2.11        2.84      2.08 o 
  -2  10   7        3.32        3.44      3.32 o 
   0  10   7        2.20        0.41      2.91 o 
   2  10   7        3.40       -1.29      2.54 o 
   4  10   7        1.57        2.95      3.44 o 
   6  10   7       17.90       22.38      3.86 o 
   8  10   7        6.14        3.76      3.11 o 
  10  10   7       11.68       12.83      3.28 o 
 -23  11   7        1.36        2.07      2.83 o 
 -21  11   7        0.08        0.93      2.56 o 
 -19  11   7        1.67       -0.20      2.59 o 
 -17  11   7        5.33        6.25      2.77 o 
 -15  11   7        0.12        8.30      2.35 o 
 -13  11   7       23.61       30.22      3.26 o 
 -11  11   7       28.39       32.01      3.28 o 
  -9  11   7        0.28       -0.10      2.12 o 
  -7  11   7      129.69      122.77      6.05 o 
  -5  11   7        4.91        7.23      2.89 o 
  -3  11   7        0.01       -0.88      2.53 o 
  -1  11   7       12.71       16.56      5.01 o 
   1  11   7        0.56        7.13      3.46 o 
   3  11   7       13.84       11.56      4.28 o 
   5  11   7      140.74      130.98      7.20 o 
   7  11   7        0.03       -0.65      2.84 o 
   9  11   7       20.96       21.21      4.52 o 
 -22  12   7        7.12        7.61      3.23 o 
 -20  12   7        7.46        8.68      3.24 o 
 -18  12   7        2.58        1.36      2.62 o 
 -16  12   7        2.01        0.90      2.41 o 
 -14  12   7        6.23        7.13      2.31 o 
 -12  12   7        0.17        1.44      1.96 o 
 -10  12   7        2.10        3.14      1.99 o 
  -8  12   7       13.89       12.24      2.82 o 
  -6  12   7      179.35      197.07     11.17 o 
  -4  12   7       34.97       45.66      4.74 o 
  -2  12   7       19.63       23.68      4.37 o 
   0  12   7        9.44        7.81      3.63 o 
   2  12   7       58.53       55.99      6.13 o 
   4  12   7       16.04       22.55      4.53 o 
   6  12   7        3.19        1.11      3.05 o 
   8  12   7        0.98        6.17      3.24 o 
 -19  13   7        0.03        0.96      2.66 o 
 -17  13   7        0.32        0.35      2.66 o 
 -15  13   7        2.77        5.19      2.71 o 
 -13  13   7        0.01        1.02      1.97 o 
 -11  13   7        2.74        2.77      2.05 o 
  -9  13   7        0.10        2.75      2.37 o 
  -7  13   7       24.00       15.20      3.52 o 
  -5  13   7       35.54       42.53      4.63 o 
  -3  13   7       88.08       94.41      7.33 o 
  -1  13   7        0.39        5.50      3.44 o 
   1  13   7        1.85        3.96      3.68 o 
   3  13   7       38.27       43.10     11.59 o 
   5  13   7        4.04        8.69      3.80 o 
   7  13   7        0.12        2.19      5.88 o 
 -18  14   7        0.01        1.31      2.92 o 
 -16  14   7        0.13       -0.48      2.50 o 
 -14  14   7        5.48        7.54      2.80 o 
 -12  14   7        1.12        0.60      2.37 o 
 -10  14   7        3.26        1.78      2.46 o 
  -8  14   7       13.08       12.81      3.30 o 
  -6  14   7        6.63       10.04      3.13 o 
  -4  14   7        3.28        5.26      3.11 o 
  -2  14   7        0.10        0.64      5.53 o 
   0  14   7        7.36       12.92      4.06 o 
   2  14   7        0.45        5.53      3.58 o 
   4  14   7       11.43       14.31      4.37 o 
 -15  15   7        1.78        5.68      4.88 o 
 -13  15   7        2.80        4.41      2.78 o 
 -11  15   7        1.78        8.23      4.03 o 
  -9  15   7        5.50        8.17      3.08 o 
  -7  15   7        3.26        5.52      3.01 o 
  -5  15   7        8.29        9.51      3.18 o 
  -3  15   7        5.80        7.97      3.38 o 
  -1  15   7        0.23        5.26      3.47 o 
   1  15   7        0.02        9.12      6.39 o 
  -6  16   7        0.02        2.35      5.81 o 
 -28   0   8        0.16       -3.10      3.10 o 
 -26   0   8       41.40       45.77      6.29 o 
 -24   0   8       31.73       38.87      8.83 o 
 -22   0   8        4.53       -1.15      3.41 o 
 -20   0   8        1.16       -1.32      2.87 o 
 -18   0   8        0.86        0.21      2.91 o 
 -16   0   8       17.89       11.74      3.37 o 
 -14   0   8       29.58       35.40      4.65 o 
 -12   0   8       19.10       18.60      3.27 o 
 -10   0   8      167.54      176.57      7.35 o 
  -8   0   8       10.36       16.59      2.71 o 
  -6   0   8        0.28        0.86      2.41 o 
  -4   0   8       44.56       39.06      4.07 o 
  -2   0   8     1628.39     1589.21     44.05 o 
   0   0   8      384.51      372.16     18.98 o 
   2   0   8      113.93       93.85      6.85 o 
   4   0   8       55.36       56.10      5.71 o 
   6   0   8       47.71       52.55      9.31 o 
   8   0   8       13.19       16.26      5.88 o 
  10   0   8        4.50        4.33      4.32 o 
  12   0   8        0.57       -3.50      3.95 o 
 -27   1   8        1.97        0.04      2.40 o 
 -25   1   8        0.14       -2.22      2.22 o 
 -23   1   8        0.19       -1.49      2.26 o 
 -21   1   8       31.70       32.46      4.00 o 
 -19   1   8        0.06       -0.75      2.05 o 
 -17   1   8        9.04        6.51      1.92 o 
 -15   1   8       66.71       72.41      4.35 o 
 -13   1   8        1.46        1.38      1.42 o 
 -11   1   8        0.26        1.91      1.40 o 
  -9   1   8        3.36        5.86      1.55 o 
  -7   1   8      120.04      118.31      3.76 o 
  -5   1   8        0.92        5.60      1.60 o 
  -3   1   8       31.33       32.27      2.97 o 
  -1   1   8        9.05       13.90      2.55 o 
   1   1   8      215.54      207.06     11.41 o 
   3   1   8       34.26       40.92      3.51 o 
   5   1   8       33.34       45.17      3.72 o 
   7   1   8        0.04        5.19      2.99 o 
   9   1   8        0.04        1.69      2.60 o 
  11   1   8        0.07        5.37      3.46 o 
  13   1   8        1.14       -0.82      3.21 o 
 -28   2   8        2.10        4.90      2.68 o 
 -26   2   8        3.61        2.68      2.44 o 
 -24   2   8        0.00        1.10      2.39 o 
 -22   2   8        2.00        1.53      2.32 o 
 -20   2   8      173.23      166.26      6.08 o 
 -18   2   8       45.42       45.21      4.39 o 
 -16   2   8       54.60       62.12      3.34 o 
 -14   2   8       70.59       65.76      4.12 o 
 -12   2   8      140.90      129.09      4.52 o 
 -10   2   8        0.05        2.19      1.57 o 
  -8   2   8      128.50      126.45      4.11 o 
  -6   2   8        1.51        1.89      1.47 o 
  -4   2   8       44.51       41.02      3.05 o 
  -2   2   8       58.06       53.49      4.36 o 
   0   2   8       28.00       27.01      3.01 o 
   2   2   8        8.82        5.66      2.27 o 
   4   2   8        5.61        5.56      2.21 o 
   6   2   8       10.66        9.24      2.56 o 
   8   2   8       15.00        8.40      2.87 o 
  10   2   8       19.15       24.28      3.65 o 
  12   2   8        1.02        2.76      4.86 o 
 -27   3   8        6.15        2.78      2.67 o 
 -25   3   8        1.03       -0.55      2.27 o 
 -23   3   8        3.44        5.52      3.78 o 
 -21   3   8        0.06        4.52      2.33 o 
 -19   3   8       15.71       21.44      3.23 o 
 -17   3   8       54.66       49.47      3.34 o 
 -15   3   8       24.53       20.85      2.29 o 
 -13   3   8       17.59       15.11      1.93 o 
 -11   3   8       36.30       38.67      2.93 o 
  -9   3   8       19.67       23.38      2.80 o 
  -7   3   8        5.39        2.80      1.77 o 
  -5   3   8        5.66        0.75      1.56 o 
  -3   3   8        0.23       -0.46      2.01 o 
  -1   3   8       28.17       29.42      3.43 o 
   1   3   8       26.20       26.80      2.95 o 
   3   3   8        0.61        1.96      2.06 o 
   5   3   8        0.12        0.99      1.94 o 
   7   3   8        2.89        1.60      2.41 o 
   9   3   8        1.17        3.96      2.66 o 
  11   3   8       37.31       34.57      4.17 o 
 -28   4   8        3.96        4.16      3.19 o 
 -26   4   8        1.85        1.36      2.37 o 
 -24   4   8       28.68       27.25      3.54 o 
 -22   4   8       46.37       43.44      3.87 o 
 -20   4   8      110.45      122.03      5.86 o 
 -18   4   8      223.89      214.62      6.81 o 
 -16   4   8       58.01       65.73      4.07 o 
 -14   4   8       49.66       42.56      4.69 o 
 -12   4   8        0.57       -0.21      1.86 o 
 -10   4   8       69.05       64.55      4.12 o 
  -8   4   8        9.92       10.30      2.30 o 
  -6   4   8        0.12       -1.93      1.93 o 
  -4   4   8       23.85       19.54      3.33 o 
  -2   4   8        5.18        6.14      1.97 o 
   0   4   8        0.06       -1.58      1.89 o 
   2   4   8        9.18        8.46      2.31 o 
   4   4   8        0.91        3.64      2.45 o 
   6   4   8        6.93        1.82      2.50 o 
   8   4   8        9.51       10.78      3.13 o 
  10   4   8        4.30        7.78      3.03 o 
  12   4   8        0.03        2.80      3.20 o 
 -27   5   8        1.56        1.68      2.79 o 
 -25   5   8        1.81       -1.27      2.10 o 
 -23   5   8        7.34        9.80      2.58 o 
 -21   5   8       45.44       44.04      4.17 o 
 -19   5   8        6.15        4.94      2.52 o 
 -17   5   8       48.20       60.03      5.44 o 
 -15   5   8        1.38        1.04      1.78 o 
 -13   5   8      141.65      147.66      5.61 o 
 -11   5   8       34.66       35.31      3.67 o 
  -9   5   8        0.38        1.67      2.19 o 
  -7   5   8       35.51       35.20      4.94 o 
  -5   5   8       50.08       63.99      4.94 o 
  -3   5   8       77.18       76.37      5.39 o 
  -1   5   8       36.62       35.42      3.21 o 
   1   5   8        2.70        4.47      2.17 o 
   3   5   8        0.16        0.28      2.24 o 
   5   5   8        3.70       -2.23      2.23 o 
   7   5   8        8.60        7.84      3.26 o 
   9   5   8        3.51        6.36      2.92 o 
  11   5   8        8.53        4.44      2.90 o 
 -26   6   8        2.13       -2.01      2.95 o 
 -24   6   8       10.22        7.66      2.84 o 
 -22   6   8        0.18        1.21      2.23 o 
 -20   6   8        0.26        0.27      3.22 o 
 -18   6   8        9.48        7.60      2.64 o 
 -16   6   8       36.70       35.14      3.40 o 
 -14   6   8        2.99        1.66      1.84 o 
 -12   6   8        0.62        1.02      1.93 o 
 -10   6   8        9.47       12.72      2.71 o 
  -8   6   8       98.01       90.34      7.51 o 
  -6   6   8        5.85       11.39      5.35 o 
  -4   6   8       56.40       58.86      8.86 o 
  -2   6   8        7.08        5.78      2.51 o 
   0   6   8        1.61       -0.32      2.04 o 
   2   6   8       10.03        9.87      2.70 o 
   4   6   8        8.15        4.41      3.47 o 
   6   6   8        2.65        1.52      2.90 o 
   8   6   8        1.08        2.99      2.72 o 
  10   6   8        2.11        6.29      3.05 o 
 -25   7   8        0.00        1.01      2.99 o 
 -23   7   8        4.99        4.15      3.11 o 
 -21   7   8        1.02        2.09      2.37 o 
 -19   7   8       19.21       16.89      3.61 o 
 -17   7   8        1.89        5.00      2.24 o 
 -15   7   8       10.79       13.16      2.58 o 
 -13   7   8       74.47       79.40      4.76 o 
 -11   7   8        7.25        8.02      2.56 o 
  -9   7   8        7.01        3.87      2.38 o 
  -7   7   8       47.82       48.61      4.42 o 
  -5   7   8        1.91        6.13      2.50 o 
  -3   7   8       72.27       62.25      5.01 o 
  -1   7   8        8.18        7.66      2.67 o 
   1   7   8        8.69        7.62      2.83 o 
   3   7   8       20.50       20.49      3.79 o 
   5   7   8        3.52        0.26      2.70 o 
   7   7   8        0.03        0.37      2.73 o 
   9   7   8        3.10        5.26      3.22 o 
 -24   8   8        0.59        2.65      3.81 o 
 -22   8   8        0.74        0.86      2.37 o 
 -20   8   8        0.16        1.56      2.51 o 
 -18   8   8       30.01       30.44      3.39 o 
 -16   8   8       24.75       26.04      3.23 o 
 -14   8   8       60.21       60.19      4.88 o 
 -12   8   8       37.95       40.52      4.10 o 
 -10   8   8        6.09        1.73      3.04 o 
  -8   8   8        6.58        3.96      3.12 o 
  -6   8   8       16.92       16.53      3.08 o 
  -4   8   8       22.26       26.57      4.08 o 
  -2   8   8        3.35        3.88      3.47 o 
   0   8   8        0.58       -1.29      4.36 o 
   2   8   8        9.43        3.42      3.10 o 
   4   8   8        8.50       11.63      3.88 o 
   6   8   8        4.85        5.40      3.65 o 
   8   8   8        0.06        2.03      2.91 o 
 -23   9   8       17.58       17.16      6.60 o 
 -21   9   8        0.49       -2.99      3.11 o 
 -19   9   8        6.00       11.86      2.66 o 
 -17   9   8       22.35       21.61      4.19 o 
 -15   9   8       58.83       68.02      4.66 o 
 -13   9   8       70.73       62.92      6.27 o 
 -11   9   8        0.19       -2.45      2.45 o 
  -9   9   8        0.95        4.82      2.42 o 
  -7   9   8        3.56        3.51      2.46 o 
  -5   9   8        4.01        5.18      2.69 o 
  -3   9   8        1.62       -1.53      2.74 o 
  -1   9   8        2.73       -2.73      2.73 o 
   1   9   8        2.83        3.11      3.38 o 
   3   9   8        7.50       13.50      4.10 o 
   5   9   8       16.43       13.55      6.42 o 
   7   9   8        0.35        6.01      3.63 o 
 -22  10   8        5.30       11.68      4.08 o 
 -20  10   8        1.25        2.37      2.67 o 
 -18  10   8        4.41        4.07      2.29 o 
 -16  10   8       12.71       18.93      3.03 o 
 -14  10   8        0.76        1.76      2.60 o 
 -12  10   8        0.00        0.32      2.35 o 
 -10  10   8        8.91        7.30      2.76 o 
  -8  10   8        0.12       -0.36      2.93 o 
  -6  10   8       11.29       15.28      3.20 o 
  -4  10   8       13.40       17.64      4.13 o 
  -2  10   8        4.18        5.24      3.45 o 
   0  10   8        1.42       -0.41      2.91 o 
   2  10   8        0.19        0.26      3.09 o 
   4  10   8        1.87       -2.12      3.23 o 
   6  10   8        7.32        6.44      3.66 o 
 -21  11   8       10.77       12.13      4.89 o 
 -19  11   8        1.33        2.02      3.30 o 
 -17  11   8        8.63        8.54      2.60 o 
 -15  11   8        1.01       -1.76      1.99 o 
 -13  11   8        4.64        4.87      3.49 o 
 -11  11   8        0.00       -1.15      2.29 o 
  -9  11   8       14.00       11.74      2.86 o 
  -7  11   8       21.66       21.19      6.13 o 
  -5  11   8        2.63        4.91      3.29 o 
  -3  11   8        7.46       10.04      3.68 o 
  -1  11   8        0.06       -3.21      3.21 o 
   1  11   8        0.01       -1.28      3.07 o 
   3  11   8        4.30       11.01      3.96 o 
   5  11   8       37.56       38.42      5.98 o 
 -18  12   8        2.10        5.52      3.03 o 
 -16  12   8        3.26        3.73      2.42 o 
 -14  12   8        1.56        5.85      2.62 o 
 -12  12   8        4.53        5.58      2.49 o 
 -10  12   8        2.39        2.62      2.58 o 
  -8  12   8        0.62        1.60      2.75 o 
  -6  12   8       39.41       40.68      7.84 o 
  -4  12   8       27.97       27.14      4.68 o 
  -2  12   8       10.10       13.11      4.02 o 
   0  12   8       13.21       18.17      4.43 o 
   2  12   8       18.68       15.48      5.83 o 
 -15  13   8        0.62        0.57      3.09 o 
 -13  13   8        0.14        0.98      3.95 o 
 -11  13   8        2.17        1.49      2.37 o 
  -9  13   8        0.53        5.47      2.84 o 
  -7  13   8        1.01       -0.24      3.05 o 
  -5  13   8        2.52       10.47      3.79 o 
  -3  13   8        0.24        7.69      3.73 o 
  -1  13   8       16.02       19.93      4.49 o 
 -10  14   8        6.66        9.67      4.98 o 
  -8  14   8        5.75       -0.35      3.71 o 
  -6  14   8        0.66       15.79      7.28 o 
 -25   1   9        0.78        1.19      2.58 o 
 -23   1   9       53.26       60.44      5.45 o 
 -21   1   9       13.28        5.34      3.34 o 
 -19   1   9        2.86        4.16      2.66 o 
 -17   1   9        0.47       -1.43      2.22 o 
 -15   1   9        3.52        2.60      2.01 o 
 -13   1   9        3.32        4.51      2.74 o 
 -11   1   9       38.15       38.58      4.68 o 
  -9   1   9       21.39       20.78      3.16 o 
  -7   1   9       36.69       38.27      3.49 o 
  -5   1   9        8.92       11.08      2.46 o 
  -3   1   9       21.69       23.04      2.90 o 
  -1   1   9       24.42       24.40      3.41 o 
   1   1   9       99.06       97.81      7.97 o 
   3   1   9       10.14       11.39      2.59 o 
   5   1   9        9.01        9.20      3.09 o 
   7   1   9        2.55        2.33      2.59 o 
 -24   2   9        6.39        7.26      2.86 o 
 -22   2   9       18.02       13.56      3.38 o 
 -20   2   9       87.29       98.81      6.56 o 
 -18   2   9        0.55        3.28      2.17 o 
 -16   2   9        1.42        1.99      2.11 o 
 -14   2   9        0.46        2.81      2.32 o 
 -12   2   9       33.41       29.98      4.11 o 
 -10   2   9        3.04        1.31      2.60 o 
  -8   2   9        8.98        7.68      2.63 o 
  -6   2   9       55.19       63.77      4.76 o 
  -4   2   9       18.30       15.28      2.67 o 
  -2   2   9        0.25        2.91      2.16 o 
   0   2   9       18.72       15.33      3.06 o 
   2   2   9        0.08        3.33      2.24 o 
   4   2   9        0.01        4.25      2.35 o 
   6   2   9        7.48        7.94      3.06 o 
   8   2   9       13.15       18.54      3.64 o 
 -25   3   9        7.68        6.48      2.92 o 
 -23   3   9        6.60        5.62      2.92 o 
 -21   3   9      167.83      173.55      7.35 o 
 -19   3   9        2.49        4.31      2.45 o 
 -17   3   9       17.49       15.94      2.92 o 
 -15   3   9        0.05        2.07      2.73 o 
 -13   3   9        0.56        1.08      2.49 o 
 -11   3   9        6.32       10.14      2.73 o 
  -9   3   9        4.69        4.36      2.38 o 
  -7   3   9        3.97        6.90      2.61 o 
  -5   3   9       32.13       27.25      3.76 o 
  -3   3   9        7.55        4.89      2.26 o 
  -1   3   9       21.96       27.35      3.34 o 
   1   3   9       20.62       18.36      2.87 o 
   3   3   9        3.75        8.54      2.60 o 
   5   3   9        2.86        5.85      2.81 o 
   7   3   9        1.24        1.93      2.66 o 
 -24   4   9        3.59       -0.58      2.50 o 
 -22   4   9       13.07       14.07      3.05 o 
 -20   4   9       56.43       60.56      5.17 o 
 -18   4   9      101.77      103.58      6.45 o 
 -16   4   9        9.37        8.63      2.81 o 
 -14   4   9        5.72        7.66      3.10 o 
 -12   4   9        0.47        2.04      2.15 o 
 -10   4   9       41.75       38.67      3.99 o 
  -8   4   9       20.84       21.91      3.38 o 
  -6   4   9        5.59        4.13      2.59 o 
  -4   4   9        4.19        4.22      2.64 o 
  -2   4   9        2.87        1.40      2.18 o 
   0   4   9       24.56       28.98      5.28 o 
   2   4   9        2.96        4.43      2.75 o 
   4   4   9        0.98        3.07      2.59 o 
   6   4   9       13.20       11.78      3.23 o 
 -23   5   9        3.86        0.51      3.27 o 
 -21   5   9        0.40       -0.09      3.11 o 
 -19   5   9        5.45        6.23      2.74 o 
 -17   5   9       48.56       60.48      5.10 o 
 -15   5   9        5.40        4.01      2.98 o 
 -13   5   9       12.54       15.12      3.00 o 
 -11   5   9        7.01        5.14      3.36 o 
  -9   5   9        1.15        5.14      2.43 o 
  -7   5   9        2.83        4.26      2.56 o 
  -5   5   9        0.16        0.94      2.48 o 
  -3   5   9       13.71       11.72      3.17 o 
  -1   5   9        1.45        3.52      2.74 o 
   1   5   9        0.86        3.10      2.56 o 
   3   5   9        0.80        3.28      2.79 o 
   5   5   9        3.64        6.59      2.85 o 
 -22   6   9        1.04        2.35      2.55 o 
 -20   6   9       13.80       10.89      2.96 o 
 -18   6   9        0.15       -1.55      2.24 o 
 -16   6   9        0.62       -1.05      3.38 o 
 -14   6   9       17.12       21.39      3.45 o 
 -12   6   9        7.17        2.95      2.53 o 
 -10   6   9        4.84        6.27      2.71 o 
  -8   6   9      115.00      114.69      8.53 o 
  -6   6   9        0.00        2.74      2.53 o 
  -4   6   9       21.01       21.55      3.75 o 
  -2   6   9        1.15        1.32      2.38 o 
   0   6   9        0.04        1.38      3.03 o 
   2   6   9        0.01        5.42      3.25 o 
   4   6   9        2.61        5.23      3.14 o 
   6   6   9        0.00       -0.05      5.05 o 
 -21   7   9        0.48        1.54      3.39 o 
 -19   7   9        0.17        2.34      2.59 o 
 -17   7   9       19.67       28.73      4.61 o 
 -15   7   9       15.82       16.23      3.28 o 
 -13   7   9      133.79      134.55      7.02 o 
 -11   7   9        0.20        6.67      3.25 o 
  -9   7   9      102.58      127.41      6.59 o 
  -7   7   9        6.26        6.64      2.90 o 
  -5   7   9       15.78       16.04      3.44 o 
  -3   7   9        5.71        6.06      2.81 o 
  -1   7   9        4.07       12.36      3.69 o 
   1   7   9       16.42       15.69      4.15 o 
   3   7   9        0.63        0.54      2.90 o 
   5   7   9        5.19       14.26      6.02 o 
 -20   8   9        1.07       -0.21      2.86 o 
 -18   8   9        0.02        0.81      2.97 o 
 -16   8   9       55.35       54.53      4.89 o 
 -14   8   9       55.33       53.21      4.93 o 
 -12   8   9       40.09       37.02      4.18 o 
 -10   8   9        1.79        4.15      2.80 o 
  -8   8   9        1.78        5.36      2.63 o 
  -6   8   9        6.94        5.62      3.09 o 
  -4   8   9        1.46        4.86      3.29 o 
  -2   8   9        2.19        5.43      3.46 o 
   0   8   9        4.33        2.66      3.30 o 
   2   8   9        3.40        5.91      3.50 o 
 -19   9   9       25.80       25.03      4.22 o 
 -17   9   9        0.85        1.90      2.56 o 
 -15   9   9        4.77        7.88      3.04 o 
 -13   9   9       10.06        8.98      2.93 o 
 -11   9   9        4.94        6.49      2.80 o 
  -9   9   9       12.13        8.58      2.97 o 
  -7   9   9        1.05        1.96      2.59 o 
  -5   9   9        0.52        0.25      3.51 o 
  -3   9   9        2.77        2.17      3.09 o 
  -1   9   9        0.72        3.62      3.23 o 
   1   9   9        0.00        1.41      3.39 o 
 -18  10   9        1.87        7.22      5.10 o 
 -16  10   9       57.51       45.82      4.70 o 
 -14  10   9        0.51       -0.92      2.44 o 
 -12  10   9       13.41       13.01      4.27 o 
 -10  10   9        1.16        4.27      2.68 o 
  -8  10   9        2.58        2.13      2.63 o 
  -6  10   9        2.12        4.84      3.16 o 
  -4  10   9        0.01        4.30      3.37 o 
  -2  10   9        3.46       13.28      3.86 o 
   0  10   9        0.08        1.23      5.54 o 
 -15  11   9        0.00        2.20      5.63 o 
 -13  11   9        2.47       -1.04      3.72 o 
 -11  11   9        7.59        6.72      3.49 o 
  -9  11   9        3.32       10.18      3.44 o 
  -7  11   9       31.44       34.87      6.49 o 
  -5  11   9        0.52        1.59      3.26 o 
  -3  11   9        1.58        4.25      6.15 o 
 -20   0  10        5.80        9.73      4.55 o 
 -18   0  10        0.79        0.51      4.85 o 
 -16   0  10        2.43        5.81      5.48 o 
 -14   0  10        2.60        7.34      4.87 o 
 -12   0  10       35.84       31.50      8.42 o 
 -10   0  10       19.69       17.13      7.48 o 
  -8   0  10       31.77       47.48      6.93 o 
  -6   0  10        1.14        2.25      3.45 o 
  -4   0  10        0.52        4.77      3.38 o 
  -2   0  10      219.27      203.10      9.39 o 
   0   0  10        5.42       13.38      4.11 o 
   2   0  10       37.64       21.75      9.06 o 
 -21   1  10        0.54       -0.61      2.63 o 
 -19   1  10        4.92        5.99      3.92 o 
 -17   1  10        2.44        5.86      3.65 o 
 -15   1  10        1.54        0.27      4.78 o 
 -13   1  10        3.65        6.63      5.41 o 
 -11   1  10        1.24        1.51      2.80 o 
  -9   1  10        1.93        1.35      2.87 o 
  -7   1  10        2.41        2.10      3.14 o 
  -5   1  10       12.61       10.99      4.31 o 
  -3   1  10        0.32        4.54      2.51 o 
  -1   1  10        0.24        6.01      2.69 o 
   1   1  10        7.00       11.95      2.84 o 
 -20   2  10       37.46       35.26      8.45 o 
 -18   2  10        1.61        2.24      3.64 o 
 -16   2  10       13.90        9.84      4.25 o 
 -14   2  10        3.66        7.42      3.21 o 
 -12   2  10       13.25        6.56      3.24 o 
 -10   2  10        1.91        2.37      2.84 o 
  -8   2  10        4.32        4.75      3.16 o 
  -6   2  10        5.55       10.51      3.23 o 
  -4   2  10        6.25       12.41      3.30 o 
  -2   2  10       30.97       29.41      3.78 o 
   0   2  10       15.16       14.45      3.33 o 
 -19   3  10        2.01        0.84      4.53 o 
 -17   3  10        7.01        8.56      4.18 o 
 -15   3  10        4.74        3.65      2.95 o 
 -13   3  10        0.21        1.06      2.73 o 
 -11   3  10       14.66       20.71      4.15 o 
  -9   3  10        0.00        3.50      2.97 o 
  -7   3  10        2.10        2.19      2.51 o 
  -5   3  10        0.22        1.60      2.80 o 
  -3   3  10        1.31        1.68      2.83 o 
  -1   3  10       18.23       20.35      3.84 o 
   1   3  10       10.29       11.64      3.58 o 
 -20   4  10       65.66       72.79      8.46 o 
 -18   4  10       45.53       46.11      5.51 o 
 -16   4  10       28.33       45.50      5.51 o 
 -14   4  10       20.89       27.07      5.45 o 
 -12   4  10        7.45       12.42      5.00 o 
 -10   4  10        8.77       12.53      3.80 o 
  -8   4  10        0.00        4.14      3.02 o 
  -6   4  10        2.81        0.36      4.68 o 
  -4   4  10        9.82        8.56      3.20 o 
  -2   4  10        1.13        0.53      2.70 o 
   0   4  10        1.90        9.91      3.95 o 
 -19   5  10        9.16       15.03      4.17 o 
 -17   5  10       19.79       26.52      4.71 o 
 -15   5  10       16.60       16.09      3.91 o 
 -13   5  10       40.09       45.83      5.79 o 
 -11   5  10        7.96        6.54      4.72 o 
  -9   5  10        0.80        2.93      2.64 o 
  -7   5  10        0.44        0.83      2.46 o 
  -5   5  10        9.94       12.19      3.28 o 
  -3   5  10       22.47       22.74      3.98 o 
  -1   5  10        1.93        2.48      4.02 o 
 -16   6  10        5.54        7.13      3.48 o 
 -14   6  10        0.06        6.14      5.94 o 
 -12   6  10        0.08        4.52      2.73 o 
 -10   6  10        9.01       12.41      3.26 o 
  -8   6  10        7.19        5.99      3.90 o 
  -6   6  10        0.76        2.02      2.74 o 
  -4   6  10        6.87        7.85      3.50 o 
  -2   6  10        4.70       10.80      6.67 o 
 -15   7  10        9.60       10.86      4.33 o 
 -13   7  10       27.13       24.23      3.89 o 
 -11   7  10        0.04        4.48      3.39 o 
  -9   7  10        2.98       10.34      3.04 o 
  -7   7  10       12.38       19.77      3.96 o 
  -5   7  10        1.39        7.01      3.06 o 
 -12   8  10        7.80       13.86      6.43 o 
 -10   8  10        0.80        5.02      5.64 o 
  -8   8  10        0.13        0.15      5.06 o 
                                                 
